# Supplementary material for: Structural insight into the intraflagellar transport complex IFT-A and its assembly in the anterograde IFT train
Source: Nat Commun. 2023 Mar 17;14:1506. doi: 10.1038/s41467-023-37208-2 (PMC10023715; doi:10.1038/s41467-023-37208-2)
Supplement: Supplementary file 4 — Supplementary Data 1 [file 41467_2023_37208_MOESM4_ESM.xlsx]

## Sheet: Supplementary Fig .1a
Supplementary Data 1
Mass spectrometry data of the purified IFT-A complex
Protein Name	Protein FDR Confidence: Combined	Accession	Description	Coverage [%]	# Peptides	# PSMs	# Unique Peptides	# AAs	MW [kDa]	calc. pI
IFT121	High	Q22U89	WD40 repeat protein OS=Tetrahymena thermophila (strain SB210) OX=312017 GN=TTHERM_00261950 PE=4 SV=2	61	74	145	74	1195	137.8	6.04
IFT139	High	I7MFN3	Tetratricopeptide repeat protein OS=Tetrahymena thermophila (strain SB210) OX=312017 GN=TTHERM_00219470 PE=4 SV=1	46	67	116	67	1334	153.9	6.8
IFT144	High	Q22BP2	WD40 repeat protein OS=Tetrahymena thermophila (strain SB210) OX=312017 GN=TTHERM_01093530 PE=4 SV=2	47	65	114	65	1387	158.1	7.36
IFT140	High	I7LVZ7	Intraflagellar transporter OS=Tetrahymena thermophila (strain SB210) OX=312017 GN=TTHERM_00220810 PE=4 SV=1	38	55	101	55	1407	161.4	6.48
IFT122	High	Q244W3	Intraflagellar transporter OS=Tetrahymena thermophila (strain SB210) OX=312017 GN=TTHERM_00694540 PE=4 SV=2	37	55	86	55	1251	143.7	7.37
	High	I7M314	G-quartet DNA-binding protein TGP1 OS=Tetrahymena thermophila (strain SB210) OX=312017 GN=TTHERM_00499420 PE=4 SV=1	46	35	51	35	726	83.3	9.77
	High	Q23DD6	DNA-directed RNA polymerase subunit OS=Tetrahymena thermophila (strain SB210) OX=312017 GN=TTHERM_00047550 PE=3 SV=2	29	44	46	44	1770	202.7	9.04
	High	I7M9J2	Outer arm dynein beta heavy chain OS=Tetrahymena thermophila (strain SB210) OX=312017 GN=TTHERM_00499300 PE=4 SV=1	11	45	45	44	4595	529.2	6
	High	P0DJ55	60S ribosomal protein L4 OS=Tetrahymena thermophila (strain SB210) OX=312017 GN=RPL4 PE=1 SV=1	50	23	44	23	410	45.1	10.59
	High	I7M6H4	Dynein-1-alpha heavy chain, flagellar inner arm I1 complex protein, putative OS=Tetrahymena thermophila (strain SB210) OX=312017 GN=TTHERM_00486600 PE=4 SV=2	13	43	43	42	4168	474.7	5.71
	High	Q23G41	DNA-directed RNA polymerase subunit beta OS=Tetrahymena thermophila (strain SB210) OX=312017 GN=TTHERM_00077230 PE=3 SV=1	29	33	42	33	1226	140.2	8.4
	High	Q24B92	Tubulin beta chain OS=Tetrahymena thermophila (strain SB210) OX=312017 GN=TTHERM_00348510 PE=3 SV=1	41	19	39	19	443	49.5	4.89
	High	I7MK14	60S ribosomal protein L3, putative OS=Tetrahymena thermophila (strain SB210) OX=312017 GN=TTHERM_00497880 PE=3 SV=1	47	24	36	24	391	44.2	10.3
	High	I7LUR8	Clathrin heavy chain OS=Tetrahymena thermophila (strain SB210) OX=312017 GN=TTHERM_00275740 PE=3 SV=2	23	32	35	32	1727	197	6.3
	High	Q22W82	Uncharacterized protein OS=Tetrahymena thermophila (strain SB210) OX=312017 GN=TTHERM_00158520 PE=3 SV=1	31	27	31	27	706	81.7	5.21
	High	Q22P47	Enoyl-CoA hydratase/isomerase OS=Tetrahymena thermophila (strain SB210) OX=312017 GN=TTHERM_00414440 PE=4 SV=2	22	28	31	28	1451	171.1	6.21
	High	Q23D16	RNA recognition motif protein OS=Tetrahymena thermophila (strain SB210) OX=312017 GN=TTHERM_00051730 PE=4 SV=1	27	22	30	22	763	87.1	9.22
	High	P0DJ56	60S ribosomal protein L6 OS=Tetrahymena thermophila (strain SB210) OX=312017 GN=RPL6 PE=1 SV=1	62	19	30	19	191	21.7	10.29
	High	I7MJK1	Macronuclear actin OS=Tetrahymena thermophila (strain SB210) OX=312017 GN=TTHERM_00190950 PE=3 SV=1	54	16	29	16	376	42	5.62
	High	Q234I5	Heat shock 70 kDa protein OS=Tetrahymena thermophila (strain SB210) OX=312017 GN=TTHERM_00105110 PE=3 SV=1	40	22	29	20	652	71.4	5.67
	High	Q24F10	Catalase OS=Tetrahymena thermophila (strain SB210) OX=312017 GN=TTHERM_01146030 PE=3 SV=2	40	16	29	16	490	55.5	8.69
	High	I7LZH1	60S ribosomal L7Ae-like protein OS=Tetrahymena thermophila (strain SB210) OX=312017 GN=TTHERM_00773340 PE=4 SV=2	47	16	29	16	255	29.1	10.27
	High	Q22A67	Dynein heavy chain, outer arm protein OS=Tetrahymena thermophila (strain SB210) OX=312017 GN=TTHERM_01276420 PE=4 SV=1	7	29	29	29	4620	533.3	6.55
	High	I7M7B1	Uncharacterized protein OS=Tetrahymena thermophila (strain SB210) OX=312017 GN=TTHERM_00145010 PE=4 SV=2	16	22	27	22	1539	178.9	6.79
	High	I7MHL5	DNA-directed RNA polymerase subunit OS=Tetrahymena thermophila (strain SB210) OX=312017 GN=TTHERM_00538940 PE=3 SV=2	18	26	27	26	1749	200.9	7.49
	High	Q22HK6	60S acidic ribosomal protein P0 OS=Tetrahymena thermophila (strain SB210) OX=312017 GN=TTHERM_00636970 PE=3 SV=2	46	14	27	14	324	35.4	8.6
	High	A4VD76	40S ribosomal protein S6 OS=Tetrahymena thermophila (strain SB210) OX=312017 GN=TTHERM_00149798 PE=1 SV=1	48	17	26	17	293	32.5	10.2
	High	I7LWI6	G-quartet DNA-binding protein, putative OS=Tetrahymena thermophila (strain SB210) OX=312017 GN=TTHERM_00499440 PE=4 SV=1	53	21	26	21	363	41.2	9.85
	High	Q23DE3	40S ribosomal protein S3a OS=Tetrahymena thermophila (strain SB210) OX=312017 GN=TTHERM_00047480 PE=1 SV=2	55	18	26	18	265	29.6	9.98
	High	Q23YQ0	Uncharacterized protein OS=Tetrahymena thermophila (strain SB210) OX=312017 GN=TTHERM_01207720 PE=4 SV=1	43	26	26	26	675	80.6	7.58
	High	I7M1R0	26S proteasome regulatory subunit OS=Tetrahymena thermophila (strain SB210) OX=312017 GN=TTHERM_00339610 PE=4 SV=1	26	19	26	19	882	99.2	5.38
	High	Q22AV9	40S ribosomal protein S3 OS=Tetrahymena thermophila (strain SB210) OX=312017 GN=TTHERM_01151500 PE=1 SV=3	64	17	25	17	243	27.5	9.74
	High	Q22UX9	50S ribosomal protein L1P OS=Tetrahymena thermophila (strain SB210) OX=312017 GN=TTHERM_00577240 PE=4 SV=2	44	13	25	13	215	24.4	9.7
	High	I7M9C4	40S ribosomal protein S4 OS=Tetrahymena thermophila (strain SB210) OX=312017 GN=TTHERM_00149300 PE=3 SV=2	52	18	25	18	330	37.9	10.2
	High	I7MGV0	Poly [ADP-ribose] polymerase OS=Tetrahymena thermophila (strain SB210) OX=312017 GN=TTHERM_00502600 PE=4 SV=2	12	25	25	25	2623	298.9	7.03
	High	I7M9N6	Tubulin alpha chain OS=Tetrahymena thermophila (strain SB210) OX=312017 GN=TTHERM_00558620 PE=3 SV=1	43	15	25	15	449	49.6	5.14
	High	I7MFA3	rRNA 2'-O-methyltransferase fibrillarin OS=Tetrahymena thermophila (strain SB210) OX=312017 GN=TTHERM_00138080 PE=3 SV=1	59	14	24	14	294	31.3	9.51
	High	I7LWK0	Methylcrotonoyl-CoA carboxylase subunit alpha OS=Tetrahymena thermophila (strain SB210) OX=312017 GN=TTHERM_00502240 PE=4 SV=1	30	19	24	19	673	75.8	7.28
	High	A4VCP7	Uncharacterized protein OS=Tetrahymena thermophila (strain SB210) OX=312017 GN=TTHERM_00647339 PE=4 SV=1	25	22	24	22	1086	127	8.15
	High	Q23D31	Nucleolar protein OS=Tetrahymena thermophila (strain SB210) OX=312017 GN=TTHERM_00050590 PE=4 SV=1	47	19	24	18	458	51.3	8.9
	High	Q22C62	DNA-directed RNA polymerase subunit beta OS=Tetrahymena thermophila (strain SB210) OX=312017 GN=TTHERM_01075780 PE=3 SV=2	21	22	24	22	1159	131.5	8.38
	High	I7ML51	Acyl carrier reductase OS=Tetrahymena thermophila (strain SB210) OX=312017 GN=TTHERM_00317440 PE=3 SV=1	54	21	24	21	449	48.9	8.92
	High	P0DJ52	60S ribosomal protein L8 OS=Tetrahymena thermophila (strain SB210) OX=312017 GN=RPL8 PE=1 SV=1	46	11	24	11	264	28.6	10.46
	High	Q236J1	Methylcrotonyl-CoA carboxylase beta chain, putative OS=Tetrahymena thermophila (strain SB210) OX=312017 GN=TTHERM_00088050 PE=4 SV=1	32	16	24	16	575	62.6	8.29
	High	I7MA65	RNA recognition motif 2 in vertebrate RNA-binding protein OS=Tetrahymena thermophila (strain SB210) OX=312017 GN=TTHERM_00657460 PE=4 SV=1	28	19	23	19	708	82.8	7.97
	High	I7MAQ5	40S ribosomal protein S17 OS=Tetrahymena thermophila (strain SB210) OX=312017 GN=TTHERM_00762890 PE=3 SV=1	58	12	22	12	130	14.9	10.23
	High	Q23FB7	Uncharacterized protein OS=Tetrahymena thermophila (strain SB210) OX=312017 GN=TTHERM_00379000 PE=4 SV=2	28	19	21	19	1143	132.9	5.95
	High	Q22UL2	Glyceraldehyde-3-phosphate dehydrogenase OS=Tetrahymena thermophila (strain SB210) OX=312017 GN=TTHERM_00551160 PE=3 SV=1	45	14	21	14	342	36.9	8.53
	High	Q23CT9	Ribosomal protein L22/L17e OS=Tetrahymena thermophila (strain SB210) OX=312017 GN=TTHERM_00052510 PE=3 SV=1	45	18	21	18	364	42.7	10.02
	High	Q23K82	Ribosomal protein S18 OS=Tetrahymena thermophila (strain SB210) OX=312017 GN=TTHERM_00194530 PE=4 SV=2	36	18	21	18	549	63.7	9.2
	High	Q22CU8	Uncharacterized protein OS=Tetrahymena thermophila (strain SB210) OX=312017 GN=TTHERM_01015930 PE=4 SV=2	29	13	20	13	481	57.1	9.19
	High	W7XC24	Kinase domain protein OS=Tetrahymena thermophila (strain SB210) OX=312017 GN=TTHERM_000442899 PE=4 SV=1	34	16	20	16	549	63.6	6.68
	High	Q234J0	DEAD/DEAH-box helicase family protein OS=Tetrahymena thermophila (strain SB210) OX=312017 GN=TTHERM_00105060 PE=4 SV=2	24	17	20	17	724	81.5	8.41
	High	Q22N00	Ribosomal protein L11, amine-terminal domain protein OS=Tetrahymena thermophila (strain SB210) OX=312017 GN=TTHERM_00028740 PE=3 SV=2	64	13	19	13	164	17.8	10.01
	High	Q22RI1	Short chain dehydrogenase reductase family protein, putative OS=Tetrahymena thermophila (strain SB210) OX=312017 GN=TTHERM_00016060 PE=4 SV=1	42	9	19	9	260	27.5	8.66
	High	I7M6H8	Inosine-5'-monophosphate dehydrogenase OS=Tetrahymena thermophila (strain SB210) OX=312017 GN=TTHERM_00486810 PE=4 SV=1	28	14	19	14	606	67.3	7.96
	High	Q22GX4	Elongation factor 1-alpha OS=Tetrahymena thermophila (strain SB210) OX=312017 GN=TTHERM_00655820 PE=3 SV=1	28	12	19	12	435	48.3	8.51
	High	I7MGI2	Elongation factor Tu OS=Tetrahymena thermophila (strain SB210) OX=312017 GN=TTHERM_00151810 PE=3 SV=2	39	15	19	15	447	49.1	7.88
	High	Q23TZ2	RNA recognition motif protein OS=Tetrahymena thermophila (strain SB210) OX=312017 GN=TTHERM_00961950 PE=4 SV=2	15	11	19	11	491	59.7	10.04
	High	P0DJ22	60S ribosomal protein L35a OS=Tetrahymena thermophila (strain SB210) OX=312017 GN=RPL35A PE=1 SV=1	58	8	19	8	113	12.6	11.36
	High	I7LXI9	Nucleolar GTP-binding protein 1 OS=Tetrahymena thermophila (strain SB210) OX=312017 GN=TTHERM_00242500 PE=3 SV=1	26	16	19	16	654	75.2	8.38
	High	P0DJ57	60S ribosomal protein L23A OS=Tetrahymena thermophila (strain SB210) OX=312017 GN=RPL23A PE=1 SV=1	27	5	19	5	150	16.9	10.4
	High	Q22WU7	40S ribosomal protein S5 OS=Tetrahymena thermophila (strain SB210) OX=312017 GN=TTHERM_01386050 PE=1 SV=1	59	11	19	11	200	22.5	9.86
	High	Q22UP3	Uncharacterized protein OS=Tetrahymena thermophila (strain SB210) OX=312017 GN=TTHERM_00550810 PE=4 SV=1	21	19	19	19	1032	120.7	5.33
	High	Q22RT0	Ribosomal death-associated protein OS=Tetrahymena thermophila (strain SB210) OX=312017 GN=TTHERM_00013070 PE=4 SV=2	28	16	19	16	703	83.3	7.77
	High	I7MMX2	XRN 5'-3' exonuclease amine-terminal protein OS=Tetrahymena thermophila (strain SB210) OX=312017 GN=TTHERM_00645780 PE=4 SV=2	13	18	18	18	1775	207.1	5.52
	High	Q23FG1	Eukaryotic translation initiation factor 3 subunit 8 OS=Tetrahymena thermophila (strain SB210) OX=312017 GN=TTHERM_00378560 PE=4 SV=2	19	16	18	16	942	111.4	7.18
	High	Q23D05	Uncharacterized protein OS=Tetrahymena thermophila (strain SB210) OX=312017 GN=TTHERM_00051840 PE=4 SV=2	35	13	18	13	405	47.7	9.64
	High	Q23DJ9	RuvB-like helicase OS=Tetrahymena thermophila (strain SB210) OX=312017 GN=TTHERM_00046920 PE=3 SV=1	38	16	18	16	465	51.6	5.25
	High	Q24BW7	Glutamate dehydrogenase OS=Tetrahymena thermophila (strain SB210) OX=312017 GN=TTHERM_01049200 PE=3 SV=2	36	17	18	17	499	55.7	8.48
	High	I7MGX3	Nucleolar protein 5a OS=Tetrahymena thermophila (strain SB210) OX=312017 GN=TTHERM_00558040 PE=4 SV=1	31	15	18	14	510	58	8.53
	High	Q22A30	60S ribosomal protein L15 OS=Tetrahymena thermophila (strain SB210) OX=312017 GN=RPL15 PE=1 SV=1	32	6	18	6	204	24.1	11.37
	High	Q22G42	60S ribosomal protein L7 OS=Tetrahymena thermophila (strain SB210) OX=312017 GN=TTHERM_00721150 PE=4 SV=2	43	15	18	15	239	27.6	10.39
	High	I7LX42	Uncharacterized protein OS=Tetrahymena thermophila (strain SB210) OX=312017 GN=TTHERM_00474900 PE=4 SV=2	29	17	17	17	621	71.3	9.45
	High	Q23DR6	Uncharacterized protein OS=Tetrahymena thermophila (strain SB210) OX=312017 GN=TTHERM_00046250 PE=4 SV=1	23	14	17	14	851	101.4	9.74
	High	Q230V2	Ribosomal protein S9 component of cytosolic 80S ribosome and 40S small subunit OS=Tetrahymena thermophila (strain SB210) OX=312017 GN=TTHERM_00434070 PE=1 SV=3	36	11	17	11	238	27.9	10.62
	High	Q23JZ7	Chaperonin CPN60-1 OS=Tetrahymena thermophila (strain SB210) OX=312017 GN=TTHERM_00196370 PE=3 SV=2	29	12	17	12	574	61.6	5.97
	High	Q229R9	Uncharacterized protein OS=Tetrahymena thermophila (strain SB210) OX=312017 GN=TTHERM_01345770 PE=4 SV=2	26	15	17	15	615	72.5	9
	High	I7LWA5	Adenylate kinase domain protein OS=Tetrahymena thermophila (strain SB210) OX=312017 GN=TTHERM_00148750 PE=4 SV=2	9	16	16	16	2051	240.1	5.87
	High	Q23RL2	RNA recognition motif 1 in heterogeneous nuclear ribonucleoprotein hnRNP protein OS=Tetrahymena thermophila (strain SB210) OX=312017 GN=TTHERM_00384800 PE=4 SV=3	33	12	16	12	476	51.7	6.74
	High	I7LUK3	mTERF protein OS=Tetrahymena thermophila (strain SB210) OX=312017 GN=TTHERM_00522240 PE=4 SV=2	32	13	16	13	411	48	9.25
	High	I7LXQ4	40S ribosomal protein S14 OS=Tetrahymena thermophila (strain SB210) OX=312017 GN=TTHERM_00765300 PE=3 SV=1	34	6	16	6	151	16.4	10.05
	High	Q23KG1	40S ribosomal protein S2, putative OS=Tetrahymena thermophila (strain SB210) OX=312017 GN=TTHERM_00193740 PE=1 SV=3	35	10	16	10	296	33.7	9.98
	High	I7MGP2	50S ribosomal protein L4 OS=Tetrahymena thermophila (strain SB210) OX=312017 GN=TTHERM_00564280 PE=3 SV=1	38	14	16	14	358	41.9	9.92
	High	I7M4A2	Ribosomal protein S9 OS=Tetrahymena thermophila (strain SB210) OX=312017 GN=TTHERM_00670170 PE=3 SV=2	24	14	16	14	737	87.1	8.9
	High	Q22HG3	50S ribosomal protein L3 OS=Tetrahymena thermophila (strain SB210) OX=312017 GN=TTHERM_00637400 PE=3 SV=3	36	13	16	13	439	49.8	9.69
	High	Q23CV9	ADP/ATP transporter on adenylate translocase OS=Tetrahymena thermophila (strain SB210) OX=312017 GN=TTHERM_00052310 PE=3 SV=1	33	13	16	13	309	34	9.72
	High	P69152	Histone H4 OS=Tetrahymena thermophila (strain SB210) OX=312017 GN=HHF2 PE=1 SV=2	53	8	16	8	103	11.3	11.22
	High	Q23FU1	Flagellar outer dynein arm intermediate protein, putative OS=Tetrahymena thermophila (strain SB210) OX=312017 GN=TTHERM_00079230 PE=4 SV=1	26	15	16	15	670	77	5.1
	High	Q22BA8	Class I/II aminotransferase OS=Tetrahymena thermophila (strain SB210) OX=312017 GN=TTHERM_01107480 PE=4 SV=1	33	11	15	11	476	53.7	6.48
	High	Q22AP7	Casein kinase OS=Tetrahymena thermophila (strain SB210) OX=312017 GN=TTHERM_01179780 PE=3 SV=2	45	13	15	11	330	38.8	8.98
	High	Q248A8	Ribosome biogenesis protein BOP1 homolog OS=Tetrahymena thermophila (strain SB210) OX=312017 GN=TTHERM_00532610 PE=3 SV=2	21	12	15	12	686	80.4	7.44
	High	I7MAL3	40S ribosomal protein S24 OS=Tetrahymena thermophila (strain SB210) OX=312017 GN=TTHERM_00467660 PE=1 SV=1	52	8	15	8	149	17.1	10.33
	High	I7M3G9	26S proteasome non-ATPase regulatory subunit 3, putative OS=Tetrahymena thermophila (strain SB210) OX=312017 GN=TTHERM_00446090 PE=4 SV=1	28	12	15	12	483	56.9	8.6
	High	Q22Z08	Eukaryotic porin protein OS=Tetrahymena thermophila (strain SB210) OX=312017 GN=TTHERM_00117590 PE=4 SV=2	41	12	15	12	309	34.5	9.41
	High	I7LTP6	Uncharacterized protein OS=Tetrahymena thermophila (strain SB210) OX=312017 GN=TTHERM_00420290 PE=4 SV=2	20	15	15	15	763	89.7	8.05
	High	I7MF81	26S protease regulatory subunit 6A OS=Tetrahymena thermophila (strain SB210) OX=312017 GN=TTHERM_00136360 PE=3 SV=1	25	11	15	11	437	48.7	5.5
	High	Q22DR0	Elongation factor 2, putative OS=Tetrahymena thermophila (strain SB210) OX=312017 GN=TTHERM_00938820 PE=4 SV=2	19	14	15	14	838	93.4	6.23
	High	Q23FL2	Heat shock protein HSP90 OS=Tetrahymena thermophila (strain SB210) OX=312017 GN=TTHERM_00080030 PE=3 SV=1	24	14	14	14	710	81.5	7.28
	High	I7LZV1	ATP synthase subunit beta OS=Tetrahymena thermophila (strain SB210) OX=312017 GN=TTHERM_00585260 PE=3 SV=1	36	13	14	13	497	53.4	5.8
	High	Q22N51	Uncharacterized protein OS=Tetrahymena thermophila (strain SB210) OX=312017 GN=TTHERM_00214830 PE=4 SV=1	12	14	14	14	1338	157.3	7.84
	High	Q22SS7	Eukaryotic translation initiation factor 3 subunit A OS=Tetrahymena thermophila (strain SB210) OX=312017 GN=TTHERM_00813040 PE=3 SV=2	13	13	14	13	1013	118.9	9.03
	High	I7M0P0	Uncharacterized protein OS=Tetrahymena thermophila (strain SB210) OX=312017 GN=TTHERM_00561490 PE=4 SV=2	23	13	14	13	579	69.3	5.64
	High	I7LTL6	26S proteasome regulatory complex, subunit RPN2 OS=Tetrahymena thermophila (strain SB210) OX=312017 GN=TTHERM_00442210 PE=3 SV=2	17	13	14	13	945	105.9	5.41
	High	Q236H1	Intraflagellar transporter, putative OS=Tetrahymena thermophila (strain SB210) OX=312017 GN=TTHERM_00089240 PE=4 SV=2	10	14	14	14	1779	204.6	7.64
	High	Q22CW1	Chaperone protein DnaK OS=Tetrahymena thermophila (strain SB210) OX=312017 GN=TTHERM_01014750 PE=3 SV=2	25	14	14	14	651	70.5	6.37
	High	Q23G98	60S ribosomal protein L37a OS=Tetrahymena thermophila (strain SB210) OX=312017 GN=RPL37A PE=1 SV=1	53	10	14	10	103	11.3	10.3
	High	I7MEV6	26S proteasome regulatory subunit OS=Tetrahymena thermophila (strain SB210) OX=312017 GN=TTHERM_00279670 PE=3 SV=1	34	12	14	11	430	47.8	6.81
	High	Q231U7	60S ribosomal protein L5 OS=Tetrahymena thermophila (strain SB210) OX=312017 GN=RPL5 PE=1 SV=2	36	11	14	11	301	34.4	10.05
	High	I7LTA1	Lycopene biosynthesis-enhancing protein OS=Tetrahymena thermophila (strain SB210) OX=312017 GN=TTHERM_00600650 PE=4 SV=1	28	8	14	8	330	37.5	8.28
	High	I7LTW6	AAA domain protein OS=Tetrahymena thermophila (strain SB210) OX=312017 GN=TTHERM_00059330 PE=4 SV=1	35	13	14	12	368	41.8	7.43
	High	I7MJR9	60S ribosomal protein L18a OS=Tetrahymena thermophila (strain SB210) OX=312017 GN=TTHERM_00476670 PE=3 SV=2	46	7	14	7	190	22.1	10.32
	High	I7M173	40S ribosomal protein S15 OS=Tetrahymena thermophila (strain SB210) OX=312017 GN=TTHERM_00266390 PE=3 SV=1	47	6	13	6	144	15.9	9.96
	High	Q234Z5	tRNA pseudouridine synthase OS=Tetrahymena thermophila (strain SB210) OX=312017 GN=TTHERM_00095540 PE=4 SV=1	36	11	13	11	424	48	9.19
	High	Q24C27	60S ribosomal protein L14 OS=Tetrahymena thermophila (strain SB210) OX=312017 GN=RPL14 PE=1 SV=2	52	10	13	10	126	14.6	10.73
	High	Q22BU7	Intraflagellar transporter OS=Tetrahymena thermophila (strain SB210) OX=312017 GN=TTHERM_01084200 PE=4 SV=3	16	12	13	12	754	86.2	7.56
	High	Q23Q81	Uncharacterized protein OS=Tetrahymena thermophila (strain SB210) OX=312017 GN=TTHERM_00582070 PE=4 SV=1	24	13	13	13	499	57.7	9.44
	High	Q245E7	60S ribosomal protein L13/L16 OS=Tetrahymena thermophila (strain SB210) OX=312017 GN=TTHERM_00732640 PE=3 SV=2	26	9	13	9	270	31.3	10.71
	High	I7M3W6	Aspartyl-tRNA synthetase protein OS=Tetrahymena thermophila (strain SB210) OX=312017 GN=TTHERM_00616050 PE=3 SV=2	27	12	13	12	563	64.6	5.9
	High	Q23TZ6	S1 RNA-binding domain protein OS=Tetrahymena thermophila (strain SB210) OX=312017 GN=TTHERM_00961910 PE=4 SV=1	8	12	13	12	2060	235.3	6.28
	High	P0DJ58	60S ribosomal protein L13 OS=Tetrahymena thermophila (strain SB210) OX=312017 GN=RPL13 PE=1 SV=1	34	10	13	10	206	23.3	11.34
	High	Q24FD6	DnaJ carboxy-terminal domain protein OS=Tetrahymena thermophila (strain SB210) OX=312017 GN=TTHERM_00865270 PE=4 SV=3	29	10	13	10	421	46.6	6.14
	High	Q24GQ1	WD domain, G-beta repeat protein OS=Tetrahymena thermophila (strain SB210) OX=312017 GN=TTHERM_00977590 PE=4 SV=2	31	12	13	12	468	55	7.12
	High	P0DJ60	60S ribosomal protein L19 OS=Tetrahymena thermophila (strain SB210) OX=312017 GN=RPL19 PE=1 SV=1	30	7	12	7	185	21.4	11.58
	High	I7M9W0	Uncharacterized protein OS=Tetrahymena thermophila (strain SB210) OX=312017 GN=TTHERM_00492740 PE=4 SV=2	19	11	12	11	1034	122.6	9.13
	High	I7M463	S25 ribosomal protein OS=Tetrahymena thermophila (strain SB210) OX=312017 GN=TTHERM_00686220 PE=4 SV=1	50	9	12	9	143	15.3	10.26
	High	I7M1Y9	Uncharacterized protein OS=Tetrahymena thermophila (strain SB210) OX=312017 GN=TTHERM_00343440 PE=4 SV=1	24	10	12	10	377	44.3	8.94
	High	Q22W26	40S ribosomal protein S12 OS=Tetrahymena thermophila (strain SB210) OX=312017 GN=TTHERM_00161060 PE=1 SV=1	52	8	12	8	126	13.8	8.53
	High	Q22AX5	60S ribosomal protein L9 OS=Tetrahymena thermophila (strain SB210) OX=312017 GN=RPL9 PE=1 SV=1	46	9	12	9	188	21.3	9.89
	High	Q238Q8	Uncharacterized protein OS=Tetrahymena thermophila (strain SB210) OX=312017 GN=TTHERM_00454080 PE=1 SV=1	68	10	12	10	130	14.9	9.61
	High	Q23DH4	RNA recognition motif protein OS=Tetrahymena thermophila (strain SB210) OX=312017 GN=TTHERM_00047170 PE=4 SV=3	32	10	12	10	313	36.6	9.51
	High	Q24HY8	ATP synthase subunit alpha OS=Tetrahymena thermophila (strain SB210) OX=312017 GN=TTHERM_00571860 PE=3 SV=2	27	12	12	12	546	59.6	9.03
	High	Q23F79	60S ribosomal protein L26 OS=Tetrahymena thermophila (strain SB210) OX=312017 GN=RPL26 PE=1 SV=2	44	9	12	9	135	15.4	11.19
	High	I7LY42	DEAD-box ATP-dependent RNA helicase OS=Tetrahymena thermophila (strain SB210) OX=312017 GN=TTHERM_00497150 PE=3 SV=1	18	11	11	11	642	73.4	8.27
	High	I7MCP6	Asparaginyl-tRNA synthetase protein OS=Tetrahymena thermophila (strain SB210) OX=312017 GN=TTHERM_00691890 PE=3 SV=2	21	10	11	10	606	68.1	6.68
	High	Q24C34	50S ribosomal protein L24 OS=Tetrahymena thermophila (strain SB210) OX=312017 GN=TTHERM_00697420 PE=3 SV=1	39	9	11	9	234	26.6	10.2
	High	Q230V5	40S ribosomal protein S23 OS=Tetrahymena thermophila (strain SB210) OX=312017 GN=TTHERM_00434040 PE=3 SV=2	28	5	11	5	142	15.7	11.03
	High	Q22B78	40S ribosomal protein S11, putative OS=Tetrahymena thermophila (strain SB210) OX=312017 GN=TTHERM_01109770 PE=1 SV=1	50	6	11	6	157	18.1	10.26
	High	Q22AV0	40S ribosomal protein S8 OS=Tetrahymena thermophila (strain SB210) OX=312017 GN=TTHERM_01151600 PE=1 SV=1	38	8	11	8	208	24.2	10.8
	High	Q24GG1	Phage head-tail adaptor family protein, putative OS=Tetrahymena thermophila (strain SB210) OX=312017 GN=TTHERM_00726300 PE=4 SV=2	13	11	11	11	1081	124.6	7.08
	High	Q232H5	Ribosome biogenesis regulatory protein OS=Tetrahymena thermophila (strain SB210) OX=312017 GN=TTHERM_00594220 PE=3 SV=1	28	8	11	8	311	36.2	9.74
	High	I7LY15	Utp21 specific WD40 associated domain protein OS=Tetrahymena thermophila (strain SB210) OX=312017 GN=TTHERM_00647070 PE=4 SV=2	13	11	11	11	908	105.2	7.03
	High	Q22W36	39-S ribosomal protein L47 OS=Tetrahymena thermophila (strain SB210) OX=312017 GN=TTHERM_00160960 PE=4 SV=2	28	10	11	10	307	36.5	9.79
	High	I7MJ94	60S ribosomal protein L27 OS=Tetrahymena thermophila (strain SB210) OX=312017 GN=TTHERM_00780960 PE=4 SV=2	37	7	11	7	144	16.7	10.32
	High	I7LV38	RuvB-like helicase OS=Tetrahymena thermophila (strain SB210) OX=312017 GN=TTHERM_00476820 PE=3 SV=1	26	9	11	9	454	49.8	6.3
	High	Q22MV4	Malate dehydrogenase OS=Tetrahymena thermophila (strain SB210) OX=312017 GN=TTHERM_00030190 PE=3 SV=1	35	11	11	11	349	37.8	8.76
	High	I7MLV4	RNA recognition motif protein OS=Tetrahymena thermophila (strain SB210) OX=312017 GN=TTHERM_00446190 PE=4 SV=2	24	9	11	9	323	38.2	11.56
	High	P0DJ53	60S ribosomal protein L23 OS=Tetrahymena thermophila (strain SB210) OX=312017 GN=RPL23 PE=1 SV=1	45	6	11	6	141	14.9	10.21
	High	I7M9Y8	HEAT repeat protein OS=Tetrahymena thermophila (strain SB210) OX=312017 GN=TTHERM_00444500 PE=4 SV=1	5	11	11	11	2515	289	6.73
	High	Q24HQ9	Hyaluronan/mRNA-binding family protein OS=Tetrahymena thermophila (strain SB210) OX=312017 GN=TTHERM_01339580 PE=4 SV=2	35	9	11	9	294	32.7	8.72
	High	P0DJ59	60S ribosomal protein L30 OS=Tetrahymena thermophila (strain SB210) OX=312017 GN=RPL30 PE=1 SV=1	38	4	11	4	104	11.3	9.32
	High	Q23EG3	Nucleolar GTP-binding protein 2 OS=Tetrahymena thermophila (strain SB210) OX=312017 GN=TTHERM_01028770 PE=3 SV=2	19	9	10	9	572	66.7	6.74
	High	Q23DR0	Dynein heavy chain, cytoplasmic protein OS=Tetrahymena thermophila (strain SB210) OX=312017 GN=TTHERM_00046310 PE=4 SV=2	3	10	10	10	4548	526.6	6.6
	High	Q22BP4	Scd6-like-Sm domain protein OS=Tetrahymena thermophila (strain SB210) OX=312017 GN=TTHERM_01093510 PE=4 SV=3	27	10	10	10	434	49.8	9.55
	High	I7LXG7	T-complex protein 1 subunit gamma OS=Tetrahymena thermophila (strain SB210) OX=312017 GN=TTHERM_00239290 PE=3 SV=1	22	10	10	10	559	61.6	6.49
	High	Q233M0	Chaperone protein DnaJ OS=Tetrahymena thermophila (strain SB210) OX=312017 GN=TTHERM_00391300 PE=4 SV=3	24	8	10	8	438	48.6	7.75
	High	I7M447	DEAD/DEAH-box helicase OS=Tetrahymena thermophila (strain SB210) OX=312017 GN=TTHERM_00469380 PE=4 SV=2	18	8	10	8	566	65.9	9.01
	High	Q22MF7	Brix domain protein OS=Tetrahymena thermophila (strain SB210) OX=312017 GN=TTHERM_00035630 PE=4 SV=1	27	7	10	7	321	36.7	9.31
	High	Q22BT1	Sarco/endoplasmic reticulum calcium-translocating P-type ATPase OS=Tetrahymena thermophila (strain SB210) OX=312017 GN=TTHERM_01084370 PE=3 SV=2	14	10	10	10	1041	115.2	5.9
	High	Q24F70	40S ribosomal protein S10, putative OS=Tetrahymena thermophila (strain SB210) OX=312017 GN=TTHERM_01128560 PE=1 SV=1	54	8	10	8	162	18.6	7.97
	High	Q23KL2	Pyruvate dehydrogenase E1 component subunit alpha OS=Tetrahymena thermophila (strain SB210) OX=312017 GN=TTHERM_00193230 PE=4 SV=2	20	8	10	8	429	49.1	8.9
	High	I7MMH4	26S proteasome regulatory ATPase subunit 10B OS=Tetrahymena thermophila (strain SB210) OX=312017 GN=TTHERM_00469100 PE=3 SV=1	27	9	10	9	390	44.2	8.75
	High	Q245K5	RNA recognition motif protein OS=Tetrahymena thermophila (strain SB210) OX=312017 GN=TTHERM_00248430 PE=4 SV=1	27	8	10	8	284	32.7	9.88
	High	I7LZY0	Acetyltransferase component of pyruvate dehydrogenase complex OS=Tetrahymena thermophila (strain SB210) OX=312017 GN=TTHERM_00530750 PE=3 SV=1	17	8	10	8	628	67.5	9.14
	High	I7ML47	Uncharacterized protein OS=Tetrahymena thermophila (strain SB210) OX=312017 GN=TTHERM_00317230 PE=4 SV=1	40	7	10	7	144	16.3	7.28
	High	I7M3G1	Heat shock protein HSP90 OS=Tetrahymena thermophila (strain SB210) OX=312017 GN=TTHERM_00444670 PE=3 SV=1	14	9	10	9	794	92	4.98
	High	I7M6L2	Uncharacterized protein OS=Tetrahymena thermophila (strain SB210) OX=312017 GN=TTHERM_00471950 PE=4 SV=1	29	10	10	10	395	46.7	7.21
	High	I7M008	Dynein intermediate chain 2 OS=Tetrahymena thermophila (strain SB210) OX=312017 GN=TTHERM_00487150 PE=4 SV=2	17	9	10	9	667	77.7	7.01
	High	I7M5Z6	40S ribosomal protein S13 OS=Tetrahymena thermophila (strain SB210) OX=312017 GN=TTHERM_00773330 PE=3 SV=1	25	5	10	5	153	17.6	10.8
	High	I7MD19	40S ribosomal protein S7 OS=Tetrahymena thermophila (strain SB210) OX=312017 GN=TTHERM_00471090 PE=1 SV=1	45	8	10	8	197	23.2	9.74
	High	Q23TC8	60S ribosomal protein L21 OS=Tetrahymena thermophila (strain SB210) OX=312017 GN=RPL21 PE=1 SV=3	35	5	10	5	157	18.1	10.61
	High	I7M3V9	Uncharacterized protein OS=Tetrahymena thermophila (strain SB210) OX=312017 GN=TTHERM_00614680 PE=4 SV=1	30	10	10	10	386	45.6	9.16
	High	Q22HF4	NOL1/NOP2/sun family RNA methylase, putative OS=Tetrahymena thermophila (strain SB210) OX=312017 GN=TTHERM_00637490 PE=3 SV=2	16	8	10	8	759	87.8	5.54
	High	Q231H1	Nucleoplasmin protein OS=Tetrahymena thermophila (strain SB210) OX=312017 GN=TTHERM_00429890 PE=4 SV=3	26	8	10	8	370	42.3	4.77
	High	Q22RG0	Ribosomal protein L51/S25/CI-B8 domain protein OS=Tetrahymena thermophila (strain SB210) OX=312017 GN=TTHERM_00016270 PE=4 SV=2	41	9	10	9	179	21.1	9.36
	High	Q23FC0	26S proteasome non-ATPase regulatory subunit OS=Tetrahymena thermophila (strain SB210) OX=312017 GN=TTHERM_00378970 PE=4 SV=3	23	8	10	8	422	48.6	6.18
	High	I7LTK1	Zinc knuckle protein OS=Tetrahymena thermophila (strain SB210) OX=312017 GN=TTHERM_00471760 PE=4 SV=1	29	8	10	8	352	41	8.65
	High	I7M685	U2 snRNP auxiliary factor, small subunit OS=Tetrahymena thermophila (strain SB210) OX=312017 GN=TTHERM_00649100 PE=4 SV=2	18	6	10	6	433	51.3	9.52
	High	I7MKD2	NAD-dependent isocitrate dehydrogenase OS=Tetrahymena thermophila (strain SB210) OX=312017 GN=TTHERM_00344030 PE=4 SV=2	18	7	10	7	491	55.5	9.42
	High	Q22EB6	Uncharacterized protein OS=Tetrahymena thermophila (strain SB210) OX=312017 GN=TTHERM_00835120 PE=4 SV=2	27	9	10	9	439	51.8	6.32
	High	Q23F81	Uncharacterized protein OS=Tetrahymena thermophila (strain SB210) OX=312017 GN=TTHERM_00382330 PE=4 SV=2	29	9	10	9	328	39.1	9.42
	High	Q23U16	DEAD/DEAH-box helicase OS=Tetrahymena thermophila (strain SB210) OX=312017 GN=TTHERM_01197120 PE=3 SV=2	25	9	9	9	399	45.4	6.11
	High	P08993	Histone H2B.1 OS=Tetrahymena thermophila (strain SB210) OX=312017 GN=HTB1 PE=1 SV=2	31	6	9	6	122	13.6	10.48
	High	I7M3F6	30S ribosomal protein S16 OS=Tetrahymena thermophila (strain SB210) OX=312017 GN=TTHERM_00444330 PE=3 SV=2	16	6	9	6	437	51.9	9.54
	High	I7M913	Alanine-tRNA ligase/alanyl-tRNA synthetase protein OS=Tetrahymena thermophila (strain SB210) OX=312017 GN=TTHERM_00221140 PE=3 SV=2	9	9	9	9	970	110.7	6.74
	High	I7LXJ3	DNA topoisomerase OS=Tetrahymena thermophila (strain SB210) OX=312017 GN=TTHERM_00464990 PE=3 SV=1	13	8	9	8	858	99.4	7.34
	High	W7X7Q3	26S proteasome regulatory complex ATPase RPT2 OS=Tetrahymena thermophila (strain SB210) OX=312017 GN=TTHERM_001014659 PE=3 SV=1	24	9	9	9	453	50.8	5.81
	High	I7LTK4	DNA polymerase V OS=Tetrahymena thermophila (strain SB210) OX=312017 GN=TTHERM_00471930 PE=4 SV=1	11	9	9	9	820	96.5	5.35
	High	Q23JE0	60S ribosomal protein L18 OS=Tetrahymena thermophila (strain SB210) OX=312017 GN=TTHERM_00488340 PE=3 SV=2	23	6	9	6	221	25.4	10.39
	High	I7LVM3	40S ribosomal protein S18, putative OS=Tetrahymena thermophila (strain SB210) OX=312017 GN=TTHERM_00131110 PE=3 SV=1	52	8	9	8	155	17.8	10.04
	High	I7M6Y6	26S protease regulatory subunit 6B OS=Tetrahymena thermophila (strain SB210) OX=312017 GN=TTHERM_00068110 PE=3 SV=2	21	8	9	8	401	45.7	6.14
	High	I7M4M7	30S ribosomal protein S5 OS=Tetrahymena thermophila (strain SB210) OX=312017 GN=TTHERM_00497450 PE=4 SV=1	21	8	9	8	351	40.8	8.65
	High	I7MM90	Small nuclear ribonucleoprotein helicase OS=Tetrahymena thermophila (strain SB210) OX=312017 GN=TTHERM_00302060 PE=4 SV=2	5	9	9	9	2216	255.8	6.19
	High	I7M343	Down-regulated in metastasis protein OS=Tetrahymena thermophila (strain SB210) OX=312017 GN=TTHERM_00557930 PE=4 SV=2	3	9	9	9	3114	368.8	6.48
	High	Q22GG5	Uncharacterized protein OS=Tetrahymena thermophila (strain SB210) OX=312017 GN=TTHERM_00703580 PE=4 SV=1	13	8	9	8	828	96.1	9.14
	High	I7MF78	Ribosomal protein L15, putative OS=Tetrahymena thermophila (strain SB210) OX=312017 GN=TTHERM_00136240 PE=3 SV=1	25	7	9	7	305	34.6	10.51
	High	Q235M8	60S ribosomal protein L10 OS=Tetrahymena thermophila (strain SB210) OX=312017 GN=RPL10 PE=1 SV=1	31	7	9	7	215	24.4	10.77
	High	I7LUA5	Zinc-binding dehydrogenase family oxidoreductase OS=Tetrahymena thermophila (strain SB210) OX=312017 GN=TTHERM_00145210 PE=4 SV=1	24	8	9	8	359	39.9	9.44
	High	I7M2E3	Bmh1 14-3-3 family protein OS=Tetrahymena thermophila (strain SB210) OX=312017 GN=TTHERM_00216010 PE=3 SV=1	36	8	9	6	244	28.1	4.97
	High	I7MEI4	DEAD/DEAH-box helicase OS=Tetrahymena thermophila (strain SB210) OX=312017 GN=TTHERM_00190830 PE=3 SV=2	11	8	9	7	726	82.4	8.9
	High	W7X7K1	Kinase domain protein OS=Tetrahymena thermophila (strain SB210) OX=312017 GN=TTHERM_000584709 PE=4 SV=1	23	8	9	8	469	53.8	5.1
	High	I7M9X8	Uncharacterized protein OS=Tetrahymena thermophila (strain SB210) OX=312017 GN=TTHERM_00494750 PE=4 SV=2	19	9	9	9	628	74.6	8.29
	High	A4VDR4	Conjugation stage-specific protein OS=Tetrahymena thermophila (strain SB210) OX=312017 GN=TTHERM_00193849 PE=4 SV=1	33	8	9	8	310	36	5.71
	High	Q22DH9	60S ribosomal protein L31 OS=Tetrahymena thermophila (strain SB210) OX=312017 GN=RPL31 PE=1 SV=1	31	6	9	6	111	13	9.79
	High	I7M4P9	40S ribosomal protein S30 OS=Tetrahymena thermophila (strain SB210) OX=312017 GN=TTHERM_00526450 PE=3 SV=1	33	5	9	5	80	9.2	10.86
	High	I7MJ25	M16 family peptidase, putative OS=Tetrahymena thermophila (strain SB210) OX=312017 GN=TTHERM_00836690 PE=4 SV=1	21	9	9	9	482	52.9	6.89
	High	Q22TE0	Heat shock-binding protein 70, ER luminal protein OS=Tetrahymena thermophila (strain SB210) OX=312017 GN=TTHERM_00171850 PE=3 SV=2	10	7	9	5	703	78.2	6.02
	High	Q23AD3	Uncharacterized protein OS=Tetrahymena thermophila (strain SB210) OX=312017 GN=TTHERM_00426260 PE=4 SV=3	25	7	9	7	489	56.2	7.06
	High	I7MMJ4	Ubiquitin-40S ribosomal protein S27a OS=Tetrahymena thermophila (strain SB210) OX=312017 GN=TTHERM_00686150 PE=4 SV=1	28	6	9	6	189	20.8	9.74
	High	Q22A75	Uncharacterized protein OS=Tetrahymena thermophila (strain SB210) OX=312017 GN=TTHERM_01276340 PE=4 SV=1	19	9	9	9	530	62.9	6.65
	High	I7M9S1	Uncharacterized protein OS=Tetrahymena thermophila (strain SB210) OX=312017 GN=TTHERM_00347930 PE=4 SV=2	17	6	8	6	351	41.4	9.38
	High	A4VE95	50S ribosomal protein L17 OS=Tetrahymena thermophila (strain SB210) OX=312017 GN=TTHERM_00106969 PE=4 SV=1	25	6	8	6	237	27.6	9.74
	High	I7LWM6	Uncharacterized protein OS=Tetrahymena thermophila (strain SB210) OX=312017 GN=TTHERM_00558550 PE=4 SV=1	29	8	8	8	309	36.8	9.01
	High	I7MGU2	Peptidase M16 inactive domain protein OS=Tetrahymena thermophila (strain SB210) OX=312017 GN=TTHERM_00502380 PE=4 SV=1	18	7	8	7	513	57.9	8.37
	High	Q24GR2	CBF/Mak21 family protein OS=Tetrahymena thermophila (strain SB210) OX=312017 GN=TTHERM_00976490 PE=4 SV=2	9	8	8	8	943	110.9	5.01
	High	Q236T0	60S ribosomal protein L32 OS=Tetrahymena thermophila (strain SB210) OX=312017 GN=RPL32 PE=1 SV=1	36	5	8	5	134	15.3	11.33
	High	Q234F3	2-oxoglutarate dehydrogenase complex protein, putative OS=Tetrahymena thermophila (strain SB210) OX=312017 GN=TTHERM_00105450 PE=4 SV=3	22	7	8	7	432	47.4	9.36
	High	I7M0C0	Enoyl-CoA hydratase/isomerase OS=Tetrahymena thermophila (strain SB210) OX=312017 GN=TTHERM_00055990 PE=3 SV=1	36	7	8	7	287	31.3	8.72
	High	I7M7F8	Polyadenylate-binding protein OS=Tetrahymena thermophila (strain SB210) OX=312017 GN=TTHERM_00295340 PE=4 SV=1	14	7	8	7	609	70.4	8.43
	High	Q23UD3	Uncharacterized protein OS=Tetrahymena thermophila (strain SB210) OX=312017 GN=TTHERM_00797930 PE=4 SV=3	13	8	8	8	719	83.7	5.36
	High	I7MH75	DEAD-box helicase OS=Tetrahymena thermophila (strain SB210) OX=312017 GN=TTHERM_00579150 PE=4 SV=2	12	6	8	6	619	73.2	8.9
	High	I7M9J8	NOL1/NOP2/Sun family protein OS=Tetrahymena thermophila (strain SB210) OX=312017 GN=TTHERM_00499610 PE=3 SV=1	21	7	8	7	393	45.5	9.07
	High	Q22HE3	Iron-binding zinc finger CDGSH type protein OS=Tetrahymena thermophila (strain SB210) OX=312017 GN=TTHERM_00637600 PE=4 SV=1	53	7	8	7	160	18.4	8.62
	High	I7M2E4	BP28CT domain protein OS=Tetrahymena thermophila (strain SB210) OX=312017 GN=TTHERM_00216060 PE=4 SV=1	4	8	8	8	2405	278.4	7.21
	High	Q24I45	DEAD/DEAH-box helicase OS=Tetrahymena thermophila (strain SB210) OX=312017 GN=TTHERM_00569290 PE=3 SV=3	12	8	8	7	711	79.9	9.11
	High	Q22CI7	RNA recognition motif protein OS=Tetrahymena thermophila (strain SB210) OX=312017 GN=TTHERM_01043220 PE=4 SV=2	24	8	8	8	354	43.3	9.1
	High	W7WZD1	rRNA processing protein (EBP2), putative OS=Tetrahymena thermophila (strain SB210) OX=312017 GN=TTHERM_000497799 PE=4 SV=1	12	7	8	7	562	62.8	9.77
	High	Q23A84	60S ribosomal protein L11 OS=Tetrahymena thermophila (strain SB210) OX=312017 GN=TTHERM_00829380 PE=3 SV=1	32	7	8	7	172	19.7	9.89
	High	W7XEI3	Ribosome production factor 1 OS=Tetrahymena thermophila (strain SB210) OX=312017 GN=TTHERM_000452030 PE=4 SV=1	25	8	8	8	350	41.5	9.25
	High	Q24FV0	RNA polymerase Rpb5, carboxy-terminal domain protein OS=Tetrahymena thermophila (strain SB210) OX=312017 GN=TTHERM_00941450 PE=3 SV=1	23	7	8	7	275	32.6	8.35
	High	Q24E31	Uncharacterized protein OS=Tetrahymena thermophila (strain SB210) OX=312017 GN=TTHERM_00853090 PE=4 SV=3	23	8	8	8	355	42.2	9.2
	High	I7M0C5	Aldo/keto reductase family oxidoreductase OS=Tetrahymena thermophila (strain SB210) OX=312017 GN=TTHERM_00058260 PE=4 SV=1	14	8	8	8	663	75.1	7.59
	High	Q22AM1	Histidine phosphatase family (Branch 2) protein OS=Tetrahymena thermophila (strain SB210) OX=312017 GN=TTHERM_01193550 PE=3 SV=3	21	8	8	8	458	53	6.1
	High	I7MG17	Translation initiation factor IF-3 OS=Tetrahymena thermophila (strain SB210) OX=312017 GN=TTHERM_00649420 PE=4 SV=2	22	7	8	7	388	45.2	6.96
	High	Q23R84	Eukaryotic translation initiation factor 2 gamma subunit OS=Tetrahymena thermophila (strain SB210) OX=312017 GN=TTHERM_00390040 PE=4 SV=2	18	8	8	8	590	66.2	9.41
	High	P0DJ51	60S ribosomal protein L35 OS=Tetrahymena thermophila (strain SB210) OX=312017 GN=RPL35 PE=1 SV=1	45	7	8	7	124	14.2	11.44
	High	I7M2I9	Uncharacterized protein OS=Tetrahymena thermophila (strain SB210) OX=312017 GN=TTHERM_00408950 PE=4 SV=1	33	7	8	7	242	28.8	9.63
	High	Q231X2	ADP-ribosylation factor(Arf)/Arf-like (Arl) small GTPase family protein OS=Tetrahymena thermophila (strain SB210) OX=312017 GN=TTHERM_00735240 PE=3 SV=1	27	5	8	5	180	20.4	8.06
	High	I7M6P0	Eukaryotic translation initiation factor 3 subunit B, putative OS=Tetrahymena thermophila (strain SB210) OX=312017 GN=TTHERM_00443100 PE=4 SV=1	14	8	8	8	734	85.9	5.52
	High	I7LVT5	60S ribosome subunit biogenesis protein NIP7 homolog OS=Tetrahymena thermophila (strain SB210) OX=312017 GN=TTHERM_00590240 PE=3 SV=1	41	7	8	7	189	21.6	8.24
	High	Q24DI0	60S ribosomal protein L7 OS=Tetrahymena thermophila (strain SB210) OX=312017 GN=TTHERM_00971930 PE=4 SV=2	30	6	7	6	247	28.7	9.99
	High	I7M148	Serine/Threonine kinase domain protein OS=Tetrahymena thermophila (strain SB210) OX=312017 GN=TTHERM_00523000 PE=4 SV=1	13	7	7	7	613	69.4	8.63
	High	Q22BP0	Zinc knuckle protein OS=Tetrahymena thermophila (strain SB210) OX=312017 GN=TTHERM_01093550 PE=4 SV=2	6	7	7	7	1504	177.4	5.88
	High	Q23K70	Threonyl-tRNA synthetase protein OS=Tetrahymena thermophila (strain SB210) OX=312017 GN=TTHERM_00194650 PE=3 SV=3	8	7	7	7	1117	130.2	8.48
	High	I7MFP4	RNA-binding protein 42 (RBM42)-like RNA recognition motif protein OS=Tetrahymena thermophila (strain SB210) OX=312017 GN=TTHERM_00756450 PE=4 SV=1	16	6	7	6	451	51.8	9.82
	High	I7LW03	Granule tip protein OS=Tetrahymena thermophila (strain SB210) OX=312017 GN=TTHERM_00221120 PE=4 SV=2	13	7	7	7	798	89.3	5.92
	High	W7X626	50S ribosomal protein L13 OS=Tetrahymena thermophila (strain SB210) OX=312017 GN=TTHERM_001207659 PE=3 SV=1	24	7	7	7	391	45	9.88
	High	I7LVQ8	Oxidoreductase, putative OS=Tetrahymena thermophila (strain SB210) OX=312017 GN=TTHERM_00137990 PE=4 SV=2	20	7	7	7	480	54.8	9.35
	High	I7LZE3	Serine/Threonine kinase domain protein OS=Tetrahymena thermophila (strain SB210) OX=312017 GN=TTHERM_00825190 PE=4 SV=1	17	7	7	7	513	60	8.35
	High	I7LT48	Uncharacterized protein OS=Tetrahymena thermophila (strain SB210) OX=312017 GN=TTHERM_00716190 PE=4 SV=1	33	6	7	6	199	23.7	9.29
	High	I7ME40	40S ribosomal protein SA OS=Tetrahymena thermophila (strain SB210) OX=312017 GN=TTHERM_00522630 PE=3 SV=1	34	6	7	6	241	27.5	5.68
	High	I7LTH0	Dynamin central region family protein OS=Tetrahymena thermophila (strain SB210) OX=312017 GN=TTHERM_00486790 PE=3 SV=1	12	7	7	7	645	73.8	6.52
	High	Q24BS5	Mif4g domain protein OS=Tetrahymena thermophila (strain SB210) OX=312017 GN=TTHERM_01243470 PE=4 SV=1	10	7	7	7	814	95.4	7.66
	High	I7MHZ7	Ribosomal protein S9 OS=Tetrahymena thermophila (strain SB210) OX=312017 GN=TTHERM_00706300 PE=4 SV=1	28	5	7	5	227	26.2	10.35
	High	I7MKV5	Uncharacterized protein OS=Tetrahymena thermophila (strain SB210) OX=312017 GN=TTHERM_00220600 PE=4 SV=1	18	6	7	6	348	41.5	8.53
	High	Q23DE5	Protein MAK16 homolog OS=Tetrahymena thermophila (strain SB210) OX=312017 GN=TTHERM_00047460 PE=3 SV=2	20	6	7	6	329	39	4.74
	High	I7LWN2	Adenylate kinase OS=Tetrahymena thermophila (strain SB210) OX=312017 GN=TTHERM_00727630 PE=3 SV=1	37	6	7	6	247	27.9	9.14
	High	Q24CV5	2-oxoglutarate/malate carrier protein OS=Tetrahymena thermophila (strain SB210) OX=312017 GN=TTHERM_00713470 PE=3 SV=3	15	7	7	7	459	52.7	9.76
	High	I7M7E5	Uncharacterized protein OS=Tetrahymena thermophila (strain SB210) OX=312017 GN=TTHERM_00294670 PE=4 SV=1	17	7	7	7	738	85.8	9.23
	High	Q24GJ3	Group 1 family glycosyltransferase OS=Tetrahymena thermophila (strain SB210) OX=312017 GN=TTHERM_00725970 PE=4 SV=2	5	7	7	7	1849	213.6	8.06
	High	I7M2R5	Adenylate kinase OS=Tetrahymena thermophila (strain SB210) OX=312017 GN=TTHERM_00317200 PE=3 SV=2	7	7	7	7	1014	118.9	5.53
	High	I7MA52	60S acidic ribosomal protein OS=Tetrahymena thermophila (strain SB210) OX=312017 GN=TTHERM_00474970 PE=3 SV=2	44	6	7	6	185	20.4	9.95
	High	I7MI61	Zinc-binding dehydrogenase family oxidoreductase OS=Tetrahymena thermophila (strain SB210) OX=312017 GN=TTHERM_00145230 PE=4 SV=1	20	7	7	7	355	39.5	9.29
	High	Q24BQ4	Vacuolar sorting receptor OS=Tetrahymena thermophila (strain SB210) OX=312017 GN=TTHERM_01091280 PE=4 SV=2	17	7	7	7	478	53.9	5.5
	High	Q22UL9	26S proteasome ATPase regulatory subunit 6 OS=Tetrahymena thermophila (strain SB210) OX=312017 GN=TTHERM_00551090 PE=3 SV=2	18	7	7	6	395	44.1	8.78
	High	I7LT60	Lysine--tRNA ligase OS=Tetrahymena thermophila (strain SB210) OX=312017 GN=TTHERM_00691520 PE=3 SV=1	14	7	7	7	659	76	6.77
	High	A4VCN4	Aldo/keto reductase family oxidoreductase OS=Tetrahymena thermophila (strain SB210) OX=312017 GN=TTHERM_00526449 PE=4 SV=1	29	7	7	7	348	39.5	8.66
	High	W7XKY6	Tricarboxylate transporter OS=Tetrahymena thermophila (strain SB210) OX=312017 GN=TTHERM_000802459 PE=3 SV=1	21	7	7	7	291	31.6	9.63
	High	I7LX62	RNA recognition motif protein OS=Tetrahymena thermophila (strain SB210) OX=312017 GN=TTHERM_00658750 PE=4 SV=2	17	6	7	6	368	42.2	10.37
	High	Q22D31	Carboxy-terminal crystallin fold protein OS=Tetrahymena thermophila (strain SB210) OX=312017 GN=TTHERM_01002870 PE=4 SV=3	21	6	7	6	437	48.3	7.06
	High	Q22M56	Hydrogenosomal ATP/ADP carrier protein OS=Tetrahymena thermophila (strain SB210) OX=312017 GN=TTHERM_00037640 PE=3 SV=1	23	7	7	7	311	35	9.63
	High	I7M1H9	Dual-specificity kinase domain protein OS=Tetrahymena thermophila (strain SB210) OX=312017 GN=TTHERM_00189460 PE=4 SV=1	13	7	7	7	605	70.2	8.75
	High	X1W3R4	60S ribosomal protein L34 OS=Tetrahymena thermophila (strain SB210) OX=312017 GN=TTHERM_00149630 PE=4 SV=1	40	4	7	4	123	14	10.74
	High	I7MIM2	Glutathione S-transferase OS=Tetrahymena thermophila (strain SB210) OX=312017 GN=TTHERM_00402120 PE=4 SV=1	15	5	7	5	410	46.5	7.06
	High	Q235X0	DNA-directed RNA polymerase I and III subunit RPAC1 OS=Tetrahymena thermophila (strain SB210) OX=312017 GN=TTHERM_00094210 PE=4 SV=3	25	7	7	7	339	39.4	5.94
	High	Q23RE5	26S proteasome non-ATPase regulatory subunit OS=Tetrahymena thermophila (strain SB210) OX=312017 GN=TTHERM_00388440 PE=4 SV=2	22	7	7	7	378	44.6	5.52
	High	Q24DM0	Methionine-tRNA ligase OS=Tetrahymena thermophila (strain SB210) OX=312017 GN=TTHERM_01145010 PE=3 SV=1	10	7	7	7	837	95.6	7.93
	High	Q24F59	60S ribosomal protein L36 OS=Tetrahymena thermophila (strain SB210) OX=312017 GN=RPL36 PE=1 SV=1	29	5	7	5	104	11.7	11.5
	High	I7ML08	Protein phosphatase 1 regulatory subunit-like protein OS=Tetrahymena thermophila (strain SB210) OX=312017 GN=TTHERM_00309940 PE=4 SV=2	16	7	7	7	496	57.6	9.32
	High	Q23R52	ADP-ribosylation factor(Arf)/Arf-like (Arl) small GTPase family protein OS=Tetrahymena thermophila (strain SB210) OX=312017 GN=TTHERM_00849320 PE=3 SV=1	51	7	7	2	192	21.8	8.81
	High	I7MJM5	26S proteasome non-ATPase regulatory subunit 6 OS=Tetrahymena thermophila (strain SB210) OX=312017 GN=TTHERM_00191240 PE=4 SV=1	17	5	7	5	318	37.2	7.34
	High	I7LU83	Ribosomal protein L28 OS=Tetrahymena thermophila (strain SB210) OX=312017 GN=TTHERM_00140980 PE=4 SV=1	23	6	7	6	289	35	9.95
	High	Q22Z05	ATP synthase subunit gamma OS=Tetrahymena thermophila (strain SB210) OX=312017 GN=TTHERM_00118610 PE=3 SV=1	24	7	7	7	299	32.9	9.83
	High	I7MLL5	26S proteasome non-ATPase regulatory subunit OS=Tetrahymena thermophila (strain SB210) OX=312017 GN=TTHERM_00578940 PE=4 SV=2	16	7	7	7	431	51	5.95
	High	I7MFT0	AP-1 complex subunit gamma OS=Tetrahymena thermophila (strain SB210) OX=312017 GN=TTHERM_00715750 PE=3 SV=2	7	7	7	7	989	112	7.94
	High	I7MFD1	40S ribosomal protein S19 OS=Tetrahymena thermophila (strain SB210) OX=312017 GN=TTHERM_00823670 PE=4 SV=1	32	5	6	5	155	17.7	10.32
	High	Q228X0	Clusterin-associated protein OS=Tetrahymena thermophila (strain SB210) OX=312017 GN=TTHERM_01474510 PE=4 SV=1	23	6	6	6	402	46.2	5
	High	I7MAL1	RING-type zinc-finger, LisH dimerization motif protein OS=Tetrahymena thermophila (strain SB210) OX=312017 GN=TTHERM_00467560 PE=4 SV=1	18	6	6	6	319	37.4	4.82
	High	I7LTB2	Zinc finger C-x8-C-x5-C-x3-H type protein OS=Tetrahymena thermophila (strain SB210) OX=312017 GN=TTHERM_00584860 PE=4 SV=2	21	5	6	5	314	36.4	9.57
	High	Q22EY1	Ribosomal protein L23, putative OS=Tetrahymena thermophila (strain SB210) OX=312017 GN=TTHERM_00822340 PE=4 SV=1	38	5	6	5	138	16.2	9.77
	High	I7MLV8	ADP-ribosylation factor(Arf)/Arf-like (Arl) small GTPase family protein OS=Tetrahymena thermophila (strain SB210) OX=312017 GN=TTHERM_00446390 PE=3 SV=1	46	6	6	1	192	21.8	8.84
	High	W7X3Z8	60S ribosomal protein L17 OS=Tetrahymena thermophila (strain SB210) OX=312017 GN=TTHERM_000339809 PE=3 SV=1	29	4	6	4	183	20.4	10.76
	High	Q231H7	U3 small nucleolar RNA-associated protein OS=Tetrahymena thermophila (strain SB210) OX=312017 GN=TTHERM_00429830 PE=4 SV=1	9	6	6	6	753	85.6	7.9
	High	Q23FY7	Dip2/Utp12 family protein OS=Tetrahymena thermophila (strain SB210) OX=312017 GN=TTHERM_00077780 PE=4 SV=1	10	6	6	6	647	74.4	5.45
	High	I7M328	PX-SNX8-Mvp1p-like protein OS=Tetrahymena thermophila (strain SB210) OX=312017 GN=TTHERM_00502220 PE=4 SV=1	14	6	6	6	411	48.2	6.81
	High	Q247W7	Zinc finger C-x8-C-x5-C-x3-H type protein OS=Tetrahymena thermophila (strain SB210) OX=312017 GN=TTHERM_00534010 PE=4 SV=4	17	5	6	5	347	40.5	9.33
	High	I7M0S7	Flagellar microtugule protofilament ribbon protein OS=Tetrahymena thermophila (strain SB210) OX=312017 GN=TTHERM_00143690 PE=4 SV=1	10	6	6	6	613	72.5	8.06
	High	I7MK75	Ribosome biogenesis GTPase Lsg1, putative OS=Tetrahymena thermophila (strain SB210) OX=312017 GN=TTHERM_00440460 PE=4 SV=1	11	6	6	6	650	74.8	6.58
	High	I7LTY1	Succinate--CoA ligase [ADP-forming] subunit alpha, mitochondrial OS=Tetrahymena thermophila (strain SB210) OX=312017 GN=TTHERM_00068140 PE=3 SV=1	24	5	6	5	310	32.9	8.95
	High	Q237J4	EMG1/NEP1 methyltransferase OS=Tetrahymena thermophila (strain SB210) OX=312017 GN=TTHERM_00322910 PE=4 SV=1	21	5	6	5	309	35.6	6.81
	High	Q23D79	Uncharacterized protein OS=Tetrahymena thermophila (strain SB210) OX=312017 GN=TTHERM_00049120 PE=4 SV=1	10	6	6	6	672	79.8	5.05
	High	Q23F52	Citrate synthase OS=Tetrahymena thermophila (strain SB210) OX=312017 GN=TTHERM_00383610 PE=3 SV=2	17	6	6	6	456	53.4	9.42
	High	Q23ZH0	Nucleosome assembly protein OS=Tetrahymena thermophila (strain SB210) OX=312017 GN=TTHERM_00786930 PE=3 SV=2	18	6	6	6	344	39.6	4.75
	High	Q22HC3	Utp14p OS=Tetrahymena thermophila (strain SB210) OX=312017 GN=TTHERM_00637800 PE=4 SV=1	8	6	6	6	728	85.7	8.13
	High	Q23ZD8	Glutamate dehydrogenase OS=Tetrahymena thermophila (strain SB210) OX=312017 GN=TTHERM_00787250 PE=3 SV=1	13	6	6	6	500	55.6	6.76
	High	W7XIM2	H/ACA ribonucleoprotein complex protein, putative OS=Tetrahymena thermophila (strain SB210) OX=312017 GN=TTHERM_000666223 PE=4 SV=1	59	5	6	5	64	7.8	8.72
	High	Q24IM4	Ribosomal protein L7/L12 carboxy-terminal domain protein OS=Tetrahymena thermophila (strain SB210) OX=312017 GN=TTHERM_00918510 PE=4 SV=2	22	6	6	6	280	31.1	8.02
	High	I7LSZ6	Uncharacterized protein OS=Tetrahymena thermophila (strain SB210) OX=312017 GN=TTHERM_00773720 PE=4 SV=1	19	6	6	6	338	39.6	9.38
	High	Q22B93	Clathrin adapter protein AP-1, mu subunit OS=Tetrahymena thermophila (strain SB210) OX=312017 GN=TTHERM_01108620 PE=3 SV=2	11	5	6	5	537	62.7	9.28
	High	W7WXG3	DNA-directed RNA polymerase II 13.3 kDa proteinRPB11 (Fragment) OS=Tetrahymena thermophila (strain SB210) OX=312017 GN=TTHERM_001093489 PE=4 SV=1	32	5	6	5	183	22.1	9.54
	High	Q24IM5	Cytochrome protein c1 OS=Tetrahymena thermophila (strain SB210) OX=312017 GN=TTHERM_00918500 PE=4 SV=2	20	5	6	5	319	37.5	9.09
	High	Q22KC0	Uncharacterized protein OS=Tetrahymena thermophila (strain SB210) OX=312017 GN=TTHERM_00313610 PE=4 SV=4	35	6	6	6	184	22	8.68
	High	I7M9X5	RNA recognition motif protein OS=Tetrahymena thermophila (strain SB210) OX=312017 GN=TTHERM_00494580 PE=4 SV=1	21	5	6	5	265	32.3	9.45
	High	Q228N4	Uncharacterized protein OS=Tetrahymena thermophila (strain SB210) OX=312017 GN=TTHERM_01528510 PE=4 SV=2	24	6	6	6	273	31.6	9.25
	High	I7MEN0	Kelch motif protein OS=Tetrahymena thermophila (strain SB210) OX=312017 GN=TTHERM_00483620 PE=4 SV=2	15	6	6	6	432	49.4	5.53
	High	Q22V00	Clathrin adapter protein AP-1, mu subunit OS=Tetrahymena thermophila (strain SB210) OX=312017 GN=TTHERM_00577030 PE=3 SV=1	16	6	6	6	433	49.1	8.63
	High	Q23G42	Ribosome biogenesis protein WDR12, putative OS=Tetrahymena thermophila (strain SB210) OX=312017 GN=TTHERM_00077220 PE=4 SV=2	13	6	6	6	450	51.1	5.86
	High	Q22R83	GTP-binding nuclear protein OS=Tetrahymena thermophila (strain SB210) OX=312017 GN=TTHERM_00023980 PE=3 SV=2	25	6	6	6	225	25.6	6.95
	High	Q24HL0	Uncharacterized protein (Fragment) OS=Tetrahymena thermophila (strain SB210) OX=312017 GN=TTHERM_01057750 PE=4 SV=2	19	6	6	6	401	46.2	9.19
	High	I7M9Y3	Uncharacterized protein OS=Tetrahymena thermophila (strain SB210) OX=312017 GN=TTHERM_00444220 PE=4 SV=1	26	5	6	5	176	20.3	9.66
	High	Q22E31	AP-2 complex subunit alpha OS=Tetrahymena thermophila (strain SB210) OX=312017 GN=TTHERM_00896070 PE=3 SV=2	7	6	6	6	958	109.2	8.46
	High	Q22HK2	Uncharacterized protein OS=Tetrahymena thermophila (strain SB210) OX=312017 GN=TTHERM_00637010 PE=4 SV=2	4	5	6	5	1425	168.3	8.7
	High	Q23D84	Citrate synthase OS=Tetrahymena thermophila (strain SB210) OX=312017 GN=TTHERM_00049070 PE=3 SV=1	11	6	6	6	480	54.9	8.68
	High	Q22UQ4	Importin protein OS=Tetrahymena thermophila (strain SB210) OX=312017 GN=TTHERM_00550700 PE=4 SV=3	6	6	6	6	1066	121.2	4.89
	High	Q23BQ2	Adenylate kinase family protein OS=Tetrahymena thermophila (strain SB210) OX=312017 GN=TTHERM_00227800 PE=3 SV=2	17	6	6	6	436	49.9	7.01
	High	I7M9T0	Uncharacterized protein OS=Tetrahymena thermophila (strain SB210) OX=312017 GN=TTHERM_00348390 PE=4 SV=2	18	5	5	5	298	34.4	9.5
	High	I7MG84	DnaJ carboxy-terminal domain protein OS=Tetrahymena thermophila (strain SB210) OX=312017 GN=TTHERM_00318820 PE=3 SV=1	17	5	5	5	443	49	8.94
	High	W7XBI1	Uncharacterized protein OS=Tetrahymena thermophila (strain SB210) OX=312017 GN=TTHERM_000522989 PE=4 SV=1	27	4	5	4	222	26	6.62
	High	Q23KB1	Homeobox protein, putative OS=Tetrahymena thermophila (strain SB210) OX=312017 GN=TTHERM_00194240 PE=4 SV=1	15	5	5	5	569	68.5	8.69
	High	I7LVZ3	Uncharacterized protein OS=Tetrahymena thermophila (strain SB210) OX=312017 GN=TTHERM_00220590 PE=4 SV=1	18	5	5	5	321	37.1	9.45
	High	I7M7R4	Oxoglutarate dehydrogenase (Succinyl-transferring), E1 component OS=Tetrahymena thermophila (strain SB210) OX=312017 GN=TTHERM_00268070 PE=4 SV=2	5	5	5	4	1056	121.2	8.68
	High	I7LV02	KRI1 family carboxy-terminal protein OS=Tetrahymena thermophila (strain SB210) OX=312017 GN=TTHERM_00190640 PE=4 SV=2	6	4	5	4	998	118.9	6.57
	High	Q22BK8	RNA recognition motif protein OS=Tetrahymena thermophila (strain SB210) OX=312017 GN=TTHERM_01099050 PE=4 SV=2	14	4	5	4	281	32.6	10.52
	High	Q23PZ5	Eukaryotic aspartyl protease OS=Tetrahymena thermophila (strain SB210) OX=312017 GN=TTHERM_00462870 PE=3 SV=3	12	5	5	5	517	57.2	6.42
	High	Q22B43	Ubiquitin-conjugating enzyme OS=Tetrahymena thermophila (strain SB210) OX=312017 GN=TTHERM_01123950 PE=3 SV=2	27	4	5	4	151	17.1	7.94
	High	I7MCH4	Enoyl-CoA hydratase/isomerase OS=Tetrahymena thermophila (strain SB210) OX=312017 GN=TTHERM_00773610 PE=3 SV=1	21	5	5	5	277	30.8	8.25
	High	Q22MB3	TCP-1 (CTT or eukaryotic type II) chaperonin family, theta subunit OS=Tetrahymena thermophila (strain SB210) OX=312017 GN=TTHERM_00037060 PE=3 SV=3	7	5	5	5	867	99.1	8.87
	High	Q23BV5	60S ribosomal protein L22 OS=Tetrahymena thermophila (strain SB210) OX=312017 GN=RPL22 PE=1 SV=3	31	4	5	4	118	13.8	9.77
	High	I7MA05	Structural maintenance of chromosomes protein OS=Tetrahymena thermophila (strain SB210) OX=312017 GN=TTHERM_00446400 PE=3 SV=1	4	5	5	5	1359	158.9	6.52
	High	Q239Z7	Histidine phosphatase family (Branch 2) protein OS=Tetrahymena thermophila (strain SB210) OX=312017 GN=TTHERM_00885820 PE=3 SV=3	11	5	5	5	486	55	7.62
	High	I7M3J0	Phosphate carrier protein OS=Tetrahymena thermophila (strain SB210) OX=312017 GN=TTHERM_00535740 PE=3 SV=1	17	5	5	5	304	33.2	9.09
	High	I7M6I4	60S ribosomal protein L28 OS=Tetrahymena thermophila (strain SB210) OX=312017 GN=TTHERM_00487140 PE=4 SV=2	26	4	5	4	184	21	11.39
	High	I7MAF1	Large subunit ribosomal protein OS=Tetrahymena thermophila (strain SB210) OX=312017 GN=TTHERM_00616380 PE=4 SV=1	33	4	5	4	145	16.8	10.36
	High	I7LZQ9	26S proteasome non-ATPase regulatory subunit 8 OS=Tetrahymena thermophila (strain SB210) OX=312017 GN=TTHERM_00649110 PE=4 SV=2	17	5	5	5	270	31.1	6.02
	High	Q22PA7	Transitional endoplasmic reticulum ATPase, putative OS=Tetrahymena thermophila (strain SB210) OX=312017 GN=TTHERM_00365340 PE=3 SV=2	7	5	5	5	800	88.5	5.73
	High	I7M2G6	RNA recognition motif 1 in vertebrate serine/arginine-rich splicing factor OS=Tetrahymena thermophila (strain SB210) OX=312017 GN=TTHERM_00219250 PE=4 SV=1	17	5	5	5	256	29.7	11.37
	High	Q23QD3	Polyadenylate-binding protein OS=Tetrahymena thermophila (strain SB210) OX=312017 GN=TTHERM_00581500 PE=4 SV=1	23	5	5	5	180	20.8	5.4
	High	Q24FU3	Notchless-like protein OS=Tetrahymena thermophila (strain SB210) OX=312017 GN=TTHERM_00941520 PE=4 SV=1	15	5	5	5	494	55.8	7.36
	High	Q234L5	mRNA capping enzyme, large subunit family protein OS=Tetrahymena thermophila (strain SB210) OX=312017 GN=TTHERM_00102830 PE=4 SV=1	9	5	5	5	702	79.9	8
	High	Q231Y9	Equilibrative nucleoside transporter family protein OS=Tetrahymena thermophila (strain SB210) OX=312017 GN=TTHERM_00734080 PE=4 SV=1	11	4	5	4	507	57.2	8.4
	High	Q241A5	U3 small nucleolar ribonucleoprotein protein MPP10 OS=Tetrahymena thermophila (strain SB210) OX=312017 GN=TTHERM_00622790 PE=3 SV=1	12	5	5	5	641	75.4	4.7
	High	P08992	Histone H2A.Z OS=Tetrahymena thermophila (strain SB210) OX=312017 GN=HTA3 PE=1 SV=2	23	3	5	3	146	15.3	10.83
	High	Q22SF1	Brix domain protein OS=Tetrahymena thermophila (strain SB210) OX=312017 GN=TTHERM_00004830 PE=4 SV=2	13	5	5	5	560	66.2	5.03
	High	Q22CE1	DEAH-box nuclear pre-mRNA splicing factor OS=Tetrahymena thermophila (strain SB210) OX=312017 GN=TTHERM_01044780 PE=4 SV=1	6	4	5	4	744	84.4	7.78
	High	I7MJ34	60S acidic ribosomal protein OS=Tetrahymena thermophila (strain SB210) OX=312017 GN=TTHERM_00837950 PE=3 SV=1	38	3	5	3	109	11.6	4.94
	High	Q24CW4	ABC-2 family transporter protein OS=Tetrahymena thermophila (strain SB210) OX=312017 GN=TTHERM_00713380 PE=4 SV=2	10	5	5	5	683	76.4	7.61
	High	Q24G80	Uncharacterized protein OS=Tetrahymena thermophila (strain SB210) OX=312017 GN=TTHERM_01212860 PE=4 SV=1	24	4	5	4	182	21.7	9.19
	High	I7MHU9	Ribose-phosphate pyrophosphokinase OS=Tetrahymena thermophila (strain SB210) OX=312017 GN=TTHERM_00537300 PE=4 SV=1	16	5	5	5	397	43.8	8.97
	High	I7M3H3	Ribosome biogenesis NSA2-like protein OS=Tetrahymena thermophila (strain SB210) OX=312017 GN=TTHERM_00446310 PE=4 SV=1	22	5	5	5	259	29.9	10.13
	High	Q23R24	Uncharacterized protein OS=Tetrahymena thermophila (strain SB210) OX=312017 GN=TTHERM_00850590 PE=4 SV=2	12	5	5	5	594	71.2	8.9
	High	Q24CI3	H/ACA ribonucleoprotein complex subunit OS=Tetrahymena thermophila (strain SB210) OX=312017 GN=TTHERM_00929590 PE=3 SV=1	23	3	5	3	204	21.6	10.02
	High	Q236Y1	Nucleolar protein,Nop52 protein OS=Tetrahymena thermophila (strain SB210) OX=312017 GN=TTHERM_00083680 PE=4 SV=1	8	5	5	5	665	78	4.89
	High	Q22TY0	Cation-transporting ATPase OS=Tetrahymena thermophila (strain SB210) OX=312017 GN=TTHERM_00265100 PE=3 SV=2	5	5	5	5	1179	135.8	6.92
	High	Q23GE9	Bromodomain domain protein OS=Tetrahymena thermophila (strain SB210) OX=312017 GN=TTHERM_00073170 PE=4 SV=2	6	5	5	5	851	100.8	4.49
	High	Q22M85	DNA-directed RNA polymerase subunit OS=Tetrahymena thermophila (strain SB210) OX=312017 GN=TTHERM_00037340 PE=3 SV=2	3	5	5	5	1468	167.4	8.73
	High	I7MA92	VMA21-like domain protein OS=Tetrahymena thermophila (strain SB210) OX=312017 GN=TTHERM_00456800 PE=4 SV=2	18	5	5	5	390	44.4	9.16
	High	Q23T76	Eukaryotic translation initiation factor 3 subunit L OS=Tetrahymena thermophila (strain SB210) OX=312017 GN=TTHERM_00668060 PE=3 SV=2	9	5	5	5	553	64.4	5.41
	High	Q23JD9	Coatomer subunit beta OS=Tetrahymena thermophila (strain SB210) OX=312017 GN=TTHERM_00488350 PE=4 SV=3	7	5	5	5	953	110.7	6.43
	High	Q23DG3	Uncharacterized protein OS=Tetrahymena thermophila (strain SB210) OX=312017 GN=TTHERM_00047280 PE=4 SV=2	24	5	5	5	267	30.2	7.62
	High	I7MKN2	Protein SEY1 homolog OS=Tetrahymena thermophila (strain SB210) OX=312017 GN=TTHERM_00139640 PE=3 SV=2	10	5	5	5	755	88.6	6.46
	High	Q22W55	Tyrosine 3-monooxygenase/tryptophan 5-monooxygenase activation protein, epsilon protein OS=Tetrahymena thermophila (strain SB210) OX=312017 GN=TTHERM_00160770 PE=3 SV=2	15	4	5	2	250	28.6	4.98
	High	Q24BX6	Glutamate dehydrogenase OS=Tetrahymena thermophila (strain SB210) OX=312017 GN=TTHERM_01048110 PE=3 SV=1	14	5	5	5	488	54.6	7.15
	High	I7MFG2	Uncharacterized protein OS=Tetrahymena thermophila (strain SB210) OX=312017 GN=TTHERM_00660330 PE=4 SV=2	20	5	5	5	290	34.2	9.99
	High	Q231F4	Brix domain protein OS=Tetrahymena thermophila (strain SB210) OX=312017 GN=TTHERM_00430060 PE=4 SV=2	18	4	5	4	282	33.5	8.65
	High	I7MM12	Transmembrane protein, putative OS=Tetrahymena thermophila (strain SB210) OX=312017 GN=TTHERM_00475310 PE=4 SV=1	10	5	5	5	545	60.9	7.64
	High	Q23AI8	FAD-dependent pyridine nucleotide-disulfide oxidoreductase, putative OS=Tetrahymena thermophila (strain SB210) OX=312017 GN=TTHERM_00424720 PE=4 SV=2	8	4	5	4	702	82.6	8.94
	High	Q22RY4	Enoyl-(Acyl carrier) reductase OS=Tetrahymena thermophila (strain SB210) OX=312017 GN=TTHERM_00011540 PE=4 SV=2	18	4	5	4	255	27.8	8.51
	High	I7MK09	Vacuolar H+-ATPase A subunit OS=Tetrahymena thermophila (strain SB210) OX=312017 GN=TTHERM_00339640 PE=3 SV=1	11	5	5	5	617	69	6.74
	High	I7M068	50S ribosomal protein L27 OS=Tetrahymena thermophila (strain SB210) OX=312017 GN=TTHERM_00419850 PE=4 SV=2	23	5	5	5	237	27.3	9.58
	High	I7LTE1	Splicing factor 3B subunit 3 OS=Tetrahymena thermophila (strain SB210) OX=312017 GN=TTHERM_00530350 PE=4 SV=1	5	4	5	4	1197	135	7.09
	High	Q24D42	Receptor of activated kinase C 1A, component of 40S small ribosomal subunit OS=Tetrahymena thermophila (strain SB210) OX=312017 GN=TTHERM_01113100 PE=1 SV=1	19	5	5	5	343	38.5	8.27
	High	Q22W65	Nucleolar protein OS=Tetrahymena thermophila (strain SB210) OX=312017 GN=TTHERM_00160670 PE=4 SV=1	10	5	5	5	600	69.9	8.95
	High	I7LXR4	Domain found in IF2B/IF5 protein OS=Tetrahymena thermophila (strain SB210) OX=312017 GN=TTHERM_00780700 PE=4 SV=1	25	5	5	5	208	23.8	9.39
	High	Q24E28	Transmembrane protein, putative OS=Tetrahymena thermophila (strain SB210) OX=312017 GN=TTHERM_00853120 PE=4 SV=2	12	5	5	5	429	49.4	5.25
	High	Q23ZH7	Uncharacterized protein OS=Tetrahymena thermophila (strain SB210) OX=312017 GN=TTHERM_00785870 PE=4 SV=1	23	4	5	4	155	18.1	10.71
	High	Q23QF5	High mobility group (HMG) box protein OS=Tetrahymena thermophila (strain SB210) OX=312017 GN=TTHERM_00257230 PE=4 SV=2	13	4	5	4	249	29.6	9.99
	High	I7MK11	Uncharacterized protein OS=Tetrahymena thermophila (strain SB210) OX=312017 GN=TTHERM_00339700 PE=4 SV=2	20	5	5	5	313	36.2	8.88
	High	Q22DW1	Acetyl-CoA acyltransferase OS=Tetrahymena thermophila (strain SB210) OX=312017 GN=TTHERM_00926980 PE=3 SV=2	12	5	5	5	505	56.5	9.06
	High	Q23Q76	Adaptin amine-terminal region protein OS=Tetrahymena thermophila (strain SB210) OX=312017 GN=TTHERM_00582140 PE=4 SV=2	6	5	5	5	1029	116.5	5.47
	High	I7M6C7	30S ribosomal protein S17 OS=Tetrahymena thermophila (strain SB210) OX=312017 GN=TTHERM_00585250 PE=4 SV=1	21	4	5	4	205	24.1	9.83
	High	Q228Z4	Periodic tryptophan protein OS=Tetrahymena thermophila (strain SB210) OX=312017 GN=TTHERM_01462210 PE=4 SV=2	6	5	5	5	831	95.4	7.64
	High	Q24DE4	Elongation factor Tu GTP-binding domain protein OS=Tetrahymena thermophila (strain SB210) OX=312017 GN=TTHERM_01262830 PE=4 SV=2	5	5	5	5	1031	119.2	8.63
	High	Q22DC6	40S ribosomal protein S20 OS=Tetrahymena thermophila (strain SB210) OX=312017 GN=TTHERM_00992760 PE=1 SV=2	21	5	5	5	170	19.7	9.92
	High	I7MKQ6	High mobility group (HMG) box protein OS=Tetrahymena thermophila (strain SB210) OX=312017 GN=TTHERM_00660180 PE=4 SV=1	25	4	5	4	143	16.5	9.72
	High	I7MHM9	Acyl-CoA dehydrogenase family protein OS=Tetrahymena thermophila (strain SB210) OX=312017 GN=TTHERM_00540330 PE=4 SV=1	8	5	5	5	777	88.6	8.51
	High	Q24GS4	WD domain, G-beta repeat protein OS=Tetrahymena thermophila (strain SB210) OX=312017 GN=TTHERM_01222560 PE=4 SV=2	7	5	5	5	868	100.2	5.47
	High	Q229R4	Coatomer subunit alpha OS=Tetrahymena thermophila (strain SB210) OX=312017 GN=TTHERM_01345820 PE=4 SV=1	5	5	5	5	1227	140.6	8.03
	High	Q22YJ5	Cell surface immobilization antigen OS=Tetrahymena thermophila (strain SB210) OX=312017 GN=TTHERM_00606960 PE=4 SV=2	20	3	5	3	338	33.1	6.19
	High	Q22DC8	Rpb7p/Rpc25p/MJ0397 family SHS2 protein OS=Tetrahymena thermophila (strain SB210) OX=312017 GN=TTHERM_00992740 PE=4 SV=1	19	4	4	4	214	24.6	6.92
	High	I7ML77	TCP-1 (CTT or eukaryotic type II) chaperonin family, beta subunit OS=Tetrahymena thermophila (strain SB210) OX=312017 GN=TTHERM_00149340 PE=3 SV=2	8	4	4	4	538	59	5.9
	High	Q22CR9	Importin subunit alpha OS=Tetrahymena thermophila (strain SB210) OX=312017 GN=TTHERM_01016220 PE=3 SV=1	10	4	4	4	526	60.2	5.6
	High	I7M1L3	Coatomer subunit beta' OS=Tetrahymena thermophila (strain SB210) OX=312017 GN=TTHERM_00476510 PE=3 SV=1	6	4	4	4	900	103	5
	High	I7M2Q1	Developmentally-regulated GTP-binding protein OS=Tetrahymena thermophila (strain SB210) OX=312017 GN=TTHERM_00316360 PE=4 SV=1	10	4	4	4	405	45.5	9.03
	High	I7LWZ7	WD domain, G-beta repeat protein OS=Tetrahymena thermophila (strain SB210) OX=312017 GN=TTHERM_00446430 PE=4 SV=1	5	4	4	4	919	105.1	7.9
	High	Q24FP1	Serine/Threonine kinase domain protein OS=Tetrahymena thermophila (strain SB210) OX=312017 GN=TTHERM_01071490 PE=4 SV=1	9	4	4	4	561	64.1	9.01
	High	Q22ST6	Structural maintenance of chromosomes protein OS=Tetrahymena thermophila (strain SB210) OX=312017 GN=TTHERM_00812950 PE=3 SV=2	3	3	4	3	1198	141	8.16
	High	Q22PC2	ADP/ATP transporter on adenylate translocase OS=Tetrahymena thermophila (strain SB210) OX=312017 GN=TTHERM_00363210 PE=3 SV=1	15	4	4	4	304	34.1	9.5
	High	I7M8Q3	Transmembrane protein, putative OS=Tetrahymena thermophila (strain SB210) OX=312017 GN=TTHERM_00136220 PE=4 SV=2	12	4	4	4	286	34.7	8.46
	High	Q23TB8	3-hydroxyacyl-CoA dehydrogenase OS=Tetrahymena thermophila (strain SB210) OX=312017 GN=TTHERM_00666640 PE=4 SV=1	22	4	4	4	296	32.5	8.65
	High	Q23VX7	Dihydrolipoamide acetyltransferase component of pyruvate dehydrogenase complex OS=Tetrahymena thermophila (strain SB210) OX=312017 GN=TTHERM_00794540 PE=3 SV=1	9	4	4	4	462	51.6	8.5
	High	I7MGE1	Aldehyde dehydrogenase OS=Tetrahymena thermophila (strain SB210) OX=312017 GN=TTHERM_00530250 PE=3 SV=1	10	4	4	4	505	56.1	8.15
	High	Q22CK0	40S ribosomal protein S27 OS=Tetrahymena thermophila (strain SB210) OX=312017 GN=TTHERM_01043090 PE=1 SV=2	43	3	4	3	81	9.2	8.68
	High	I7LSY1	NADH-cytochrome b5 reductase OS=Tetrahymena thermophila (strain SB210) OX=312017 GN=TTHERM_00823940 PE=3 SV=1	12	4	4	4	282	32.4	9.29
	High	A4VF39	Eukaryotic translation initiation factor 3 subunit E OS=Tetrahymena thermophila (strain SB210) OX=312017 GN=TTHERM_00600709 PE=3 SV=1	11	4	4	4	425	49.9	6.79
	High	Q22MB4	T-complex protein 1 subunit delta OS=Tetrahymena thermophila (strain SB210) OX=312017 GN=TTHERM_00037050 PE=3 SV=3	9	4	4	4	542	58.4	7.71
	High	I7MG40	Ribosomal protein L27 OS=Tetrahymena thermophila (strain SB210) OX=312017 GN=TTHERM_00316160 PE=4 SV=1	25	4	4	4	155	18.5	9.82
	High	Q22XV3	Metallopeptidase family M24 containing protein OS=Tetrahymena thermophila (strain SB210) OX=312017 GN=TTHERM_01004930 PE=4 SV=1	12	4	4	4	370	41	6.4
	High	Q22HK5	Zinc finger protein OS=Tetrahymena thermophila (strain SB210) OX=312017 GN=TTHERM_00636980 PE=4 SV=4	11	4	4	4	344	40.6	9.39
	High	Q23AS1	Zinc finger protein, putative OS=Tetrahymena thermophila (strain SB210) OX=312017 GN=TTHERM_00770740 PE=4 SV=2	15	3	4	3	311	35.9	8.28
	High	A4VDG6	50S ribosomal protein L7Ae OS=Tetrahymena thermophila (strain SB210) OX=312017 GN=TTHERM_00628709 PE=4 SV=1	34	4	4	4	127	13.9	8.46
	High	W7XDW4	F-box protein, putative OS=Tetrahymena thermophila (strain SB210) OX=312017 GN=TTHERM_000245499 PE=4 SV=1	18	4	4	4	298	34.8	5
	High	I7M7L0	Peroxisomal biogenesis factor 11 OS=Tetrahymena thermophila (strain SB210) OX=312017 GN=TTHERM_00522160 PE=4 SV=1	18	4	4	4	232	26.7	9.63
	High	Q235I3	50S ribosomal protein L20 OS=Tetrahymena thermophila (strain SB210) OX=312017 GN=TTHERM_01034460 PE=3 SV=1	22	3	4	3	170	20.2	10.56
	High	A4VED0	EF-hand pair protein OS=Tetrahymena thermophila (strain SB210) OX=312017 GN=TTHERM_00145779 PE=4 SV=1	11	4	4	4	446	52.5	8.43
	High	Q234R6	DnaJ carboxy-terminal domain protein OS=Tetrahymena thermophila (strain SB210) OX=312017 GN=TTHERM_00101330 PE=3 SV=1	12	4	4	4	368	42.2	8.79
	High	I7LWR6	Acyl-coenzyme A oxidase OS=Tetrahymena thermophila (strain SB210) OX=312017 GN=TTHERM_00348060 PE=3 SV=2	7	4	4	4	667	75.7	8.54
	High	W7X9F7	Sperm-tail PG-rich repeat protein OS=Tetrahymena thermophila (strain SB210) OX=312017 GN=TTHERM_000441959 PE=4 SV=1	18	4	4	4	287	31.8	9.74
	High	I7LTT4	DNA-directed RNA polymerases I, II, and III subunit RPABC3 OS=Tetrahymena thermophila (strain SB210) OX=312017 GN=TTHERM_00549610 PE=3 SV=1	26	4	4	4	144	16.8	6.06
	High	I7LU91	RNA polymerase III RPC4 protein OS=Tetrahymena thermophila (strain SB210) OX=312017 GN=TTHERM_00142390 PE=4 SV=2	17	4	4	4	385	44.4	8.66
	High	Q23DI3	Succinate dehydrogenase [ubiquinone] flavoprotein subunit, mitochondrial OS=Tetrahymena thermophila (strain SB210) OX=312017 GN=TTHERM_00047080 PE=3 SV=2	6	4	4	4	636	69.9	8.12
	High	I7MEY9	SNF2 family amine-terminal domain protein OS=Tetrahymena thermophila (strain SB210) OX=312017 GN=TTHERM_00343570 PE=4 SV=2	3	4	4	4	1748	206.5	9.45
	High	C0NA16	ABC transporter family protein OS=Tetrahymena thermophila (strain SB210) OX=312017 GN=TTHERM_00313119 PE=4 SV=1	6	4	4	4	725	82.7	6.58
	High	Q23RV6	Pescadillo homolog OS=Tetrahymena thermophila (strain SB210) OX=312017 GN=TTHERM_00628420 PE=3 SV=1	9	4	4	4	601	71	4.97
	High	Q248F8	Transmembrane protein, putative OS=Tetrahymena thermophila (strain SB210) OX=312017 GN=TTHERM_00532090 PE=4 SV=2	14	4	4	4	296	35.1	9.32
	High	Q23D46	Mov34/MPN/PAD-1 family: proteasomal regulatory protein rpn11 and signalosome complex protein OS=Tetrahymena thermophila (strain SB210) OX=312017 GN=TTHERM_00049450 PE=4 SV=1	19	4	4	4	315	35.1	5.69
	High	Q23FT4	Pre-mRNA-processing-splicing factor 8 OS=Tetrahymena thermophila (strain SB210) OX=312017 GN=TTHERM_00079300 PE=4 SV=2	1	4	4	4	2352	276.5	8.79
	High	Q23DN6	Uncharacterized protein OS=Tetrahymena thermophila (strain SB210) OX=312017 GN=TTHERM_00046550 PE=4 SV=1	10	4	4	4	464	54.8	5.24
	High	I7M805	AAA domain protein OS=Tetrahymena thermophila (strain SB210) OX=312017 GN=TTHERM_00189400 PE=4 SV=2	5	4	4	4	822	95	6.48
	High	Q24CL6	Noc2p family protein OS=Tetrahymena thermophila (strain SB210) OX=312017 GN=TTHERM_01220330 PE=4 SV=2	5	4	4	4	690	81.1	5.1
	High	Q22KK9	Eukaryotic porin protein OS=Tetrahymena thermophila (strain SB210) OX=312017 GN=TTHERM_00312720 PE=4 SV=2	15	4	4	4	368	41.4	8.48
	High	I7M9M6	60S ribosomal protein L24 OS=Tetrahymena thermophila (strain SB210) OX=312017 GN=TTHERM_00558070 PE=4 SV=1	20	4	4	4	186	22.3	9.94
	High	Q23DQ5	Uncharacterized protein OS=Tetrahymena thermophila (strain SB210) OX=312017 GN=TTHERM_00046360 PE=4 SV=1	5	4	4	4	1059	123.3	8.25
	High	I7MN19	T-complex protein 1 subunit eta OS=Tetrahymena thermophila (strain SB210) OX=312017 GN=TTHERM_00497960 PE=3 SV=1	8	4	4	4	562	61.5	6.49
	High	Q24I68	Adenylyl cyclase-associated protein OS=Tetrahymena thermophila (strain SB210) OX=312017 GN=TTHERM_00569060 PE=3 SV=2	5	4	4	4	1133	130.3	9.39
	High	I7MCL9	Calpain family cysteine protease OS=Tetrahymena thermophila (strain SB210) OX=312017 GN=TTHERM_00715730 PE=3 SV=2	8	4	4	4	731	82.7	7.05
	High	P40631	Micronuclear linker histone polyprotein OS=Tetrahymena thermophila (strain SB210) OX=312017 GN=MLH PE=1 SV=2	5	3	4	3	633	70.6	10.78
	High	Q22D32	Carboxy-terminal crystallin fold protein OS=Tetrahymena thermophila (strain SB210) OX=312017 GN=TTHERM_01002860 PE=4 SV=3	11	4	4	4	437	48.1	5.58
	High	I7MLB0	U3 small nucleolar ribonucleoprotein IMP4 OS=Tetrahymena thermophila (strain SB210) OX=312017 GN=TTHERM_00152140 PE=4 SV=1	16	4	4	4	289	33.8	9.32
	High	I7MK87	Acetyl-CoA acetyltransferase OS=Tetrahymena thermophila (strain SB210) OX=312017 GN=TTHERM_00277470 PE=3 SV=2	8	4	4	4	495	54.9	8.6
	High	Q23KH1	Oxoglutarate dehydrogenase (Succinyl-transferring), E1 component OS=Tetrahymena thermophila (strain SB210) OX=312017 GN=TTHERM_00193640 PE=4 SV=1	4	4	4	3	992	113.3	7.24
	Medium	Q235L2	HVA22/TB2/DP1 family protein OS=Tetrahymena thermophila (strain SB210) OX=312017 GN=TTHERM_01031120 PE=3 SV=1	6	1	4	1	176	20.4	5.99
	High	I7LVJ1	NAC domain protein OS=Tetrahymena thermophila (strain SB210) OX=312017 GN=TTHERM_00285620 PE=4 SV=1	23	3	4	3	187	20.7	5.22
	High	I7MGC5	Citrate synthase OS=Tetrahymena thermophila (strain SB210) OX=312017 GN=TTHERM_00529790 PE=3 SV=2	11	4	4	4	462	52.5	8.12
	High	Q231G9	Choline-phosphate cytidylyltransferase OS=Tetrahymena thermophila (strain SB210) OX=312017 GN=TTHERM_00429910 PE=4 SV=1	9	4	4	4	467	53.6	6.76
	High	Q23RC5	SPFH domain/band 7 family protein OS=Tetrahymena thermophila (strain SB210) OX=312017 GN=TTHERM_00388640 PE=4 SV=2	18	4	4	4	275	31.1	9.25
	High	I7MFR0	Sm protein B domain protein OS=Tetrahymena thermophila (strain SB210) OX=312017 GN=TTHERM_00723290 PE=4 SV=1	34	4	4	4	159	17.6	10.15
	High	I7ML31	Small guanosine triphosphatase family (GTPase)-like Ras family protein OS=Tetrahymena thermophila (strain SB210) OX=312017 GN=TTHERM_00316280 PE=4 SV=1	17	3	4	2	211	23.5	8.19
	High	W7X3Z3	60S ribosomal protein L18 OS=Tetrahymena thermophila (strain SB210) OX=312017 GN=TTHERM_000338239 PE=4 SV=1	18	3	4	3	181	20.6	10.95
	High	I7MCQ6	Uncharacterized protein OS=Tetrahymena thermophila (strain SB210) OX=312017 GN=TTHERM_00649060 PE=4 SV=2	21	4	4	4	247	29.3	8.95
	High	I7M0P6	Nascent polypeptide-associated complex subunit beta OS=Tetrahymena thermophila (strain SB210) OX=312017 GN=TTHERM_00705050 PE=3 SV=1	32	4	4	4	155	17.4	8.97
	High	Q230V9	Transmembrane protein, putative OS=Tetrahymena thermophila (strain SB210) OX=312017 GN=TTHERM_00434000 PE=3 SV=2	7	3	4	3	507	55.6	6.7
	High	I7MKI5	Eukaryotic peptide chain release factor subunit 1 OS=Tetrahymena thermophila (strain SB210) OX=312017 GN=TTHERM_00292170 PE=4 SV=1	12	4	4	4	435	49.5	6.33
	High	I7M6E0	Vacuolar V-type H(+)-ATPase B subunit OS=Tetrahymena thermophila (strain SB210) OX=312017 GN=TTHERM_00529860 PE=3 SV=2	11	4	4	4	579	65.1	7.12
	High	I7MHY7	Protein disulfide-isomerase OS=Tetrahymena thermophila (strain SB210) OX=312017 GN=TTHERM_00475140 PE=3 SV=1	12	4	4	4	485	53.8	5.97
	High	Q23G84	Uncharacterized protein OS=Tetrahymena thermophila (strain SB210) OX=312017 GN=TTHERM_00075810 PE=4 SV=3	9	4	4	4	516	59.2	8.79
	High	Q22AX6	Tetratricopeptide repeat protein OS=Tetrahymena thermophila (strain SB210) OX=312017 GN=TTHERM_01142720 PE=4 SV=2	6	4	4	4	739	85.2	5.4
	High	Q23FF9	Actin OS=Tetrahymena thermophila (strain SB210) OX=312017 GN=TTHERM_00378580 PE=3 SV=3	12	4	4	4	398	45.1	5.15
	High	Q23DV6	Dihydrolipoyl dehydrogenase OS=Tetrahymena thermophila (strain SB210) OX=312017 GN=TTHERM_00043870 PE=3 SV=2	10	4	4	4	488	52.4	7.99
	High	I7M7A9	Transmembrane protein, putative OS=Tetrahymena thermophila (strain SB210) OX=312017 GN=TTHERM_00144900 PE=4 SV=1	10	4	4	4	428	49.6	4.77
	High	Q22RW2	DNA-directed RNA polymerase I and III 14 kDa protein OS=Tetrahymena thermophila (strain SB210) OX=312017 GN=TTHERM_00011760 PE=4 SV=1	30	3	4	3	150	17.5	4.69
	High	I7LXT2	Serine/Threonine kinase domain protein OS=Tetrahymena thermophila (strain SB210) OX=312017 GN=TTHERM_00670660 PE=4 SV=2	10	4	4	4	576	66.8	7.52
	High	Q22WF3	30S ribosomal protein S15 OS=Tetrahymena thermophila (strain SB210) OX=312017 GN=TTHERM_00157810 PE=3 SV=2	26	4	4	4	196	23.1	9.85
	High	I7M2D2	Glutathione S-transferase, amine-terminal domain protein OS=Tetrahymena thermophila (strain SB210) OX=312017 GN=TTHERM_00661650 PE=3 SV=2	19	4	4	4	257	29.9	9.11
	High	I7LUZ3	Histone H3 OS=Tetrahymena thermophila (strain SB210) OX=312017 GN=TTHERM_000570549 PE=3 SV=1	20	3	4	3	136	15.4	11.4
	High	Q22CT1	DNA-directed RNA polymerase subunit OS=Tetrahymena thermophila (strain SB210) OX=312017 GN=TTHERM_01016100 PE=3 SV=1	44	4	4	4	136	15.9	5.58
	High	Q22TJ1	6-phosphofructokinase OS=Tetrahymena thermophila (strain SB210) OX=312017 GN=TTHERM_00170320 PE=4 SV=1	10	4	4	4	543	60.3	8.53
	High	Q22X38	60S ribosomal protein L36a OS=Tetrahymena thermophila (strain SB210) OX=312017 GN=RPL36A PE=1 SV=1	23	3	4	3	109	12.7	10.46
	High	I7LVU3	Importin-beta amine-terminal domain protein OS=Tetrahymena thermophila (strain SB210) OX=312017 GN=TTHERM_00591660 PE=4 SV=2	3	3	3	3	1072	123.3	4.89
	High	I7MD65	SIT4 phosphatase-associated protein OS=Tetrahymena thermophila (strain SB210) OX=312017 GN=TTHERM_00419800 PE=4 SV=2	4	3	3	3	739	86.1	4.82
	High	Q22L37	Intraflagellar transporter-like protein OS=Tetrahymena thermophila (strain SB210) OX=312017 GN=TTHERM_01013160 PE=4 SV=1	6	3	3	3	716	84.1	6.99
	High	Q240K3	Iron donor protein CyaY OS=Tetrahymena thermophila (strain SB210) OX=312017 GN=TTHERM_00989460 PE=4 SV=2	27	3	3	3	143	16.8	8.94
	High	Q22L35	50S ribosomal protein L33 OS=Tetrahymena thermophila (strain SB210) OX=312017 GN=TTHERM_01013180 PE=4 SV=2	47	2	3	2	64	7.2	10.51
	High	I7MCQ7	Lon protease homolog OS=Tetrahymena thermophila (strain SB210) OX=312017 GN=TTHERM_00649120 PE=3 SV=1	4	3	3	3	829	94.1	8.02
	High	Q23FN7	Kinase domain protein OS=Tetrahymena thermophila (strain SB210) OX=312017 GN=TTHERM_00079780 PE=4 SV=2	9	3	3	1	383	44.5	9.31
	High	Q22NS3	Uncharacterized protein OS=Tetrahymena thermophila (strain SB210) OX=312017 GN=TTHERM_00197760 PE=4 SV=1	6	3	3	3	575	69.1	7.12
	High	Q231B0	Vacuolar ATP synthase OS=Tetrahymena thermophila (strain SB210) OX=312017 GN=TTHERM_00433470 PE=4 SV=2	8	2	3	2	384	44.4	5.14
	High	Q22CX9	D-isomer specific 2-hydroxyacid dehydrogenase NAD-binding protein OS=Tetrahymena thermophila (strain SB210) OX=312017 GN=TTHERM_01014570 PE=3 SV=2	12	3	3	3	359	40.5	8.02
	High	Q22WR6	Uncharacterized protein OS=Tetrahymena thermophila (strain SB210) OX=312017 GN=TTHERM_00974270 PE=4 SV=2	14	3	3	3	247	28.9	9.48
	High	Q22SA4	Tetrin A OS=Tetrahymena thermophila (strain SB210) OX=312017 GN=TTHERM_00006320 PE=4 SV=2	2	1	3	1	710	85	8.03
	High	Q24I64	Thioredoxin OS=Tetrahymena thermophila (strain SB210) OX=312017 GN=TTHERM_00569100 PE=4 SV=1	12	3	3	3	218	23.5	7.97
	High	P0DJ54	60S ribosomal protein L24 OS=Tetrahymena thermophila (strain SB210) OX=312017 GN=RPL24 PE=1 SV=1	20	3	3	3	158	18	10.8
	High	Q23MN4	Putative rRNA methyltransferase OS=Tetrahymena thermophila (strain SB210) OX=312017 GN=TTHERM_00954300 PE=3 SV=1	4	3	3	3	947	110.8	5.45
	High	I7M185	Polyprenyl synthetase protein OS=Tetrahymena thermophila (strain SB210) OX=312017 GN=TTHERM_00268030 PE=3 SV=1	11	3	3	3	424	48.1	6.19
	High	I7ME83	26S proteasome regulatory particle non-ATPase subunit OS=Tetrahymena thermophila (strain SB210) OX=312017 GN=TTHERM_00267990 PE=4 SV=1	9	3	3	3	324	36.7	8.1
	High	I7MKD9	Nucleoside diphosphate kinase OS=Tetrahymena thermophila (strain SB210) OX=312017 GN=TTHERM_00346410 PE=3 SV=1	20	3	3	2	151	17.2	9.23
	High	Q22CL7	Ser/thr phosphatase family protein OS=Tetrahymena thermophila (strain SB210) OX=312017 GN=TTHERM_01027610 PE=4 SV=2	6	3	3	3	566	65.9	6.61
	High	Q23YT4	EF-1 guanine nucleotide exchange domain protein OS=Tetrahymena thermophila (strain SB210) OX=312017 GN=TTHERM_00859260 PE=4 SV=2	7	2	3	2	339	39.4	6.81
	High	I7MKB5	Eukaryotic translation initiation factor 3, putative OS=Tetrahymena thermophila (strain SB210) OX=312017 GN=TTHERM_00284030 PE=3 SV=1	7	3	3	3	551	63.6	5.76
	High	Q23D60	SNF2 family amine-terminal protein OS=Tetrahymena thermophila (strain SB210) OX=312017 GN=TTHERM_00049310 PE=4 SV=3	2	3	3	3	1578	185.7	7.43
	High	Q247Y5	Ubiquitin-conjugating enzyme OS=Tetrahymena thermophila (strain SB210) OX=312017 GN=TTHERM_00532840 PE=3 SV=1	20	3	3	3	186	21.1	8.34
	High	I7MH18	Na,H/K antiporter P-type ATPase alpha subunit family protein OS=Tetrahymena thermophila (strain SB210) OX=312017 GN=TTHERM_00420900 PE=3 SV=1	4	3	3	1	1184	132.5	6.24
	High	Q24HG7	Adenylate kinase OS=Tetrahymena thermophila (strain SB210) OX=312017 GN=TTHERM_01001570 PE=3 SV=2	14	3	3	3	254	28.8	9.16
	High	I7MM14	Uncharacterized protein OS=Tetrahymena thermophila (strain SB210) OX=312017 GN=TTHERM_00657230 PE=4 SV=2	9	3	3	3	237	28.1	8.88
	High	Q23AP3	Elongation factor Tu GTP-binding domain protein OS=Tetrahymena thermophila (strain SB210) OX=312017 GN=TTHERM_00772060 PE=4 SV=1	2	3	3	3	1539	173.9	6.95
	High	Q24I72	Uncharacterized protein OS=Tetrahymena thermophila (strain SB210) OX=312017 GN=TTHERM_00568030 PE=4 SV=4	12	3	3	3	230	27.9	6.15
	High	Q23MP2	DDB1-and CUL4-associated factor-like protein, putative OS=Tetrahymena thermophila (strain SB210) OX=312017 GN=TTHERM_00954220 PE=4 SV=1	9	3	3	3	449	51.7	9.41
	High	I7MGA5	Ribosomal protein L1 OS=Tetrahymena thermophila (strain SB210) OX=312017 GN=TTHERM_00585290 PE=4 SV=1	8	3	3	3	369	43.3	9.7
	High	I7M6L0	Ubiquitin interaction motif protein OS=Tetrahymena thermophila (strain SB210) OX=312017 GN=TTHERM_00471830 PE=4 SV=1	12	3	3	3	392	43.5	4.74
	High	I7MH22	Transmembrane protein, putative OS=Tetrahymena thermophila (strain SB210) OX=312017 GN=TTHERM_00421060 PE=4 SV=2	16	3	3	3	271	31.3	8.57
	High	Q22Z80	RIO kinase family protein OS=Tetrahymena thermophila (strain SB210) OX=312017 GN=TTHERM_00112910 PE=4 SV=2	6	3	3	3	548	64.4	5.8
	High	W7XFS0	Signal peptide-binding domain protein (Fragment) OS=Tetrahymena thermophila (strain SB210) OX=312017 GN=TTHERM_000931898 PE=4 SV=1	15	3	3	3	299	35.4	10.08
	High	Q24C33	Ribosomal protein L9, amine-terminal domain protein OS=Tetrahymena thermophila (strain SB210) OX=312017 GN=TTHERM_00697430 PE=4 SV=1	15	3	3	3	223	26.2	9.7
	High	I7LY81	Uncharacterized protein OS=Tetrahymena thermophila (strain SB210) OX=312017 GN=TTHERM_00527180 PE=4 SV=1	14	3	3	3	402	45.2	4.48
	High	I7MCH0	Uncharacterized protein OS=Tetrahymena thermophila (strain SB210) OX=312017 GN=TTHERM_00773400 PE=4 SV=2	4	3	3	3	948	110.3	8.25
	High	I7LVC9	ADP-ribosylation factor(Arf)/Arf-like (Arl) small GTPase family protein OS=Tetrahymena thermophila (strain SB210) OX=312017 GN=TTHERM_00279750 PE=4 SV=1	11	2	3	1	205	23.4	8.62
	High	I7LUL1	DEAD/DEAH-box helicase OS=Tetrahymena thermophila (strain SB210) OX=312017 GN=TTHERM_00522650 PE=4 SV=1	7	3	3	3	420	47.5	7.53
IFT43	High	Q22NF5	Uncharacterized protein OS=Tetrahymena thermophila (strain SB210) OX=312017 GN=TTHERM_00202900 PE=4 SV=2	22	3	3	3	146	16.7	4.21
	High	I7MAY1	Dynein-1-alpha heavy chain, flagellar inner arm I1 complex protein OS=Tetrahymena thermophila (strain SB210) OX=312017 GN=TTHERM_00688470 PE=4 SV=1	1	3	3	2	4383	508.5	6.62
	High	Q24C39	Transmembrane protein, putative OS=Tetrahymena thermophila (strain SB210) OX=312017 GN=TTHERM_00697370 PE=4 SV=1	13	3	3	3	251	29.3	8.97
	High	I7MG76	Uncharacterized protein OS=Tetrahymena thermophila (strain SB210) OX=312017 GN=TTHERM_00317470 PE=4 SV=1	4	2	3	2	574	68.3	5.72
	High	I7LVD3	50S ribosomal protein L21 OS=Tetrahymena thermophila (strain SB210) OX=312017 GN=TTHERM_00280990 PE=3 SV=2	15	3	3	3	235	27.6	8.84
	High	I7M0G1	25 kDa calcium-binding protein OS=Tetrahymena thermophila (strain SB210) OX=312017 GN=TTHERM_00068170 PE=4 SV=2	11	3	3	3	293	33.8	9.41
	High	I7M2F8	Vacuolar H+-translocating inorganic pyrophosphatase OS=Tetrahymena thermophila (strain SB210) OX=312017 GN=TTHERM_00218790 PE=3 SV=1	4	2	3	2	748	79.2	5.72
	High	I7MAE9	UbiE/COQ5 family methyltransferase OS=Tetrahymena thermophila (strain SB210) OX=312017 GN=TTHERM_00616270 PE=4 SV=1	19	3	3	3	231	27.1	9.51
	High	I7MKK1	Flagellar WD-repeat protein PF20 OS=Tetrahymena thermophila (strain SB210) OX=312017 GN=TTHERM_00134890 PE=4 SV=2	7	3	3	3	600	68.4	6.58
	High	Q22SB4	HVA22/TB2/DP1 family protein OS=Tetrahymena thermophila (strain SB210) OX=312017 GN=TTHERM_00006220 PE=3 SV=1	18	2	3	2	170	19.4	7.36
	High	Q22AN6	Uncharacterized protein OS=Tetrahymena thermophila (strain SB210) OX=312017 GN=TTHERM_01179890 PE=4 SV=2	10	3	3	3	332	38.3	6.16
	High	I7M8T5	Acyl-coenzyme A oxidase OS=Tetrahymena thermophila (strain SB210) OX=312017 GN=TTHERM_00586710 PE=3 SV=2	6	3	3	3	694	79	8.35
	High	Q245Y3	Replication factor C subunit OS=Tetrahymena thermophila (strain SB210) OX=312017 GN=TTHERM_00245150 PE=4 SV=3	8	3	3	3	373	42.3	7.9
	High	Q22A13	Intraflagellar transporter-like protein OS=Tetrahymena thermophila (strain SB210) OX=312017 GN=TTHERM_01298520 PE=4 SV=3	10	3	3	3	404	46.7	4.93
	High	Q229R5	Serine/threonine-protein phosphatase OS=Tetrahymena thermophila (strain SB210) OX=312017 GN=TTHERM_01345810 PE=3 SV=1	14	3	3	3	313	36.1	6.46
	High	Q22YU1	TCP-1 (CTT or eukaryotic type II) chaperonin family, alpha subunit OS=Tetrahymena thermophila (strain SB210) OX=312017 GN=TTHERM_00122290 PE=3 SV=3	5	3	3	3	604	66.3	9.09
	High	Q234G5	40S ribosomal protein S28e, putative OS=Tetrahymena thermophila (strain SB210) OX=312017 GN=TTHERM_00105330 PE=1 SV=1	34	2	3	2	68	7.6	9.6
	High	Q22F22	V-type ATPase, D subunit OS=Tetrahymena thermophila (strain SB210) OX=312017 GN=TTHERM_00821870 PE=4 SV=2	17	3	3	3	252	28.7	8
	High	Q23R00	Tryptophanyl-tRNA synthetase protein OS=Tetrahymena thermophila (strain SB210) OX=312017 GN=TTHERM_00997610 PE=3 SV=2	11	3	3	3	346	39.5	8.69
	High	Q22NU3	Transcription factor iib protein, putative OS=Tetrahymena thermophila (strain SB210) OX=312017 GN=TTHERM_00418580 PE=4 SV=2	17	3	3	3	195	22.9	9.67
	High	Q231N6	Rab-family small GTPase OS=Tetrahymena thermophila (strain SB210) OX=312017 GN=TTHERM_00784530 PE=4 SV=3	17	3	3	2	212	24.2	7.75
	High	Q22LQ9	Na,H/K antiporter P-type ATPase alpha subunit family protein OS=Tetrahymena thermophila (strain SB210) OX=312017 GN=TTHERM_00700900 PE=3 SV=1	3	3	3	1	1192	134.3	6.39
	High	I7M1G8	Dynamin central region family protein OS=Tetrahymena thermophila (strain SB210) OX=312017 GN=TTHERM_00188910 PE=3 SV=2	4	3	3	3	920	102.1	8.91
	High	Q23K81	TATA-binding protein interacting (TIP20) protein OS=Tetrahymena thermophila (strain SB210) OX=312017 GN=TTHERM_00194540 PE=4 SV=2	3	3	3	3	1269	143.3	6.34
	High	Q23JM1	Dual-specificity kinase domain protein OS=Tetrahymena thermophila (strain SB210) OX=312017 GN=TTHERM_00758840 PE=4 SV=1	5	3	3	3	600	71.1	7.03
	High	Q23D88	Na,H/K antiporter P-type ATPase alpha subunit family protein OS=Tetrahymena thermophila (strain SB210) OX=312017 GN=TTHERM_00049030 PE=3 SV=2	4	3	3	3	1202	135.6	5.77
	High	Q24FB1	Squalene-tetrahymanol cyclase OS=Tetrahymena thermophila (strain SB210) OX=312017 GN=TTHERM_01008630 PE=4 SV=2	5	3	3	3	655	76	5.87
	High	I7LW01	Male sterility protein OS=Tetrahymena thermophila (strain SB210) OX=312017 GN=TTHERM_00221020 PE=4 SV=1	3	3	3	3	1140	130.9	8.56
	High	I7MFR5	NAD-dependent isocitrate dehydrogenase OS=Tetrahymena thermophila (strain SB210) OX=312017 GN=TTHERM_00723390 PE=4 SV=2	12	3	3	3	356	38.8	8.24
	High	I7M8E1	tRNA rRNA pseudouridine synthase, putative OS=Tetrahymena thermophila (strain SB210) OX=312017 GN=TTHERM_00279940 PE=4 SV=2	7	3	3	3	477	56.1	9.51
	High	Q23FX2	Sodium hydrogen exchanger family protein, putative OS=Tetrahymena thermophila (strain SB210) OX=312017 GN=TTHERM_00078920 PE=4 SV=3	4	3	3	3	1002	112.9	5.86
	High	I7MMH3	Sin3 associated protein (SAP18) protein OS=Tetrahymena thermophila (strain SB210) OX=312017 GN=TTHERM_00469050 PE=4 SV=2	23	3	3	3	144	17.4	8.82
	High	I7M2B6	Sas10 carboxy-terminal domain protein OS=Tetrahymena thermophila (strain SB210) OX=312017 GN=TTHERM_00590320 PE=4 SV=1	6	3	3	3	535	61.9	4.98
	High	Q24JG1	FAD-dependent pyridine nucleotide-disulfide oxidoreductase OS=Tetrahymena thermophila (strain SB210) OX=312017 GN=TTHERM_01513260 PE=4 SV=1	7	3	3	3	432	49.3	9.38
	High	I7LXS9	TCP-1 (CTT or eukaryotic type II) chaperonin family, zeta subunit OS=Tetrahymena thermophila (strain SB210) OX=312017 GN=TTHERM_00670500 PE=3 SV=1	6	3	3	3	535	59.4	7.34
	High	I7LXR5	Replication factor C, activator 1 OS=Tetrahymena thermophila (strain SB210) OX=312017 GN=TTHERM_00780750 PE=4 SV=1	12	3	3	3	321	36.2	5.88
	High	Q236R8	Enoyl-(Acyl carrier) reductase OS=Tetrahymena thermophila (strain SB210) OX=312017 GN=TTHERM_00085300 PE=3 SV=1	12	3	3	3	255	28	6.87
	High	Q22CX4	ABC transporter family protein OS=Tetrahymena thermophila (strain SB210) OX=312017 GN=TTHERM_01014620 PE=4 SV=1	5	3	3	3	571	65.7	6.89
	High	A4VDP3	Splicing factor u2af large subunit (Fragment) OS=Tetrahymena thermophila (strain SB210) OX=312017 GN=TTHERM_00484731 PE=4 SV=2	5	3	3	3	625	71.8	8.51
	High	I7LV76	6-phosphofructokinase OS=Tetrahymena thermophila (strain SB210) OX=312017 GN=TTHERM_00338460 PE=4 SV=1	5	3	3	3	540	61.2	8.13
	High	I7MFM9	AP complex subunit beta OS=Tetrahymena thermophila (strain SB210) OX=312017 GN=TTHERM_00219370 PE=3 SV=2	4	3	3	3	976	111.3	6.54
	High	W7X9A6	Sperm-associated antigen 6 OS=Tetrahymena thermophila (strain SB210) OX=312017 GN=TTHERM_000157929 PE=4 SV=1	7	3	3	3	507	55.3	6.48
	High	Q23MN2	Zinc finger, C3HC4 type (RING finger) protein OS=Tetrahymena thermophila (strain SB210) OX=312017 GN=TTHERM_00954320 PE=4 SV=3	4	3	3	3	849	99.2	7.66
	High	Q22GF7	Uncharacterized protein OS=Tetrahymena thermophila (strain SB210) OX=312017 GN=TTHERM_00703660 PE=4 SV=2	9	3	3	3	283	33.5	8.03
	High	Q236N3	DNA-directed RNA polymerase subunit beta OS=Tetrahymena thermophila (strain SB210) OX=312017 GN=TTHERM_00085650 PE=3 SV=1	3	3	3	3	1141	129.4	9.01
	High	Q22TP3	Ribosome biogenesis protein Nop16 OS=Tetrahymena thermophila (strain SB210) OX=312017 GN=TTHERM_00162870 PE=4 SV=1	11	2	3	2	175	20.7	9.74
	High	W7X5R1	Uncharacterized protein OS=Tetrahymena thermophila (strain SB210) OX=312017 GN=TTHERM_000685989 PE=4 SV=1	6	3	3	3	574	66.3	7.06
	High	Q238W3	U3 small nucleolar RNA-interacting protein OS=Tetrahymena thermophila (strain SB210) OX=312017 GN=TTHERM_00449570 PE=4 SV=2	6	3	3	3	515	59.2	8.68
	High	Q22PK4	Fatty-acid amide hydrolase OS=Tetrahymena thermophila (strain SB210) OX=312017 GN=TTHERM_00361400 PE=4 SV=2	6	3	3	3	614	70.1	9.1
	High	I7LSX6	Transmembrane protein, putative OS=Tetrahymena thermophila (strain SB210) OX=312017 GN=TTHERM_00823660 PE=4 SV=1	21	3	3	3	179	20.9	9.29
	High	Q235L8	Ribosomal protein L7Ae containing protein OS=Tetrahymena thermophila (strain SB210) OX=312017 GN=TTHERM_01053100 PE=4 SV=1	18	2	3	2	139	15.3	9.69
	High	Q23DM7	KH domain protein OS=Tetrahymena thermophila (strain SB210) OX=312017 GN=TTHERM_00046640 PE=4 SV=3	4	3	3	3	740	86.9	9.14
	High	Q245F2	Eukaryotic translation initiation factor 6 OS=Tetrahymena thermophila (strain SB210) OX=312017 GN=EIF6 PE=1 SV=1	18	3	3	3	245	26.9	4.78
	High	Q22HD6	Transmembrane protein, putative OS=Tetrahymena thermophila (strain SB210) OX=312017 GN=TTHERM_00637670 PE=4 SV=1	41	3	3	3	76	9.2	9.66
	High	Q22A33	Small nuclear ribonucleoprotein Sm D1 OS=Tetrahymena thermophila (strain SB210) OX=312017 GN=TTHERM_01289080 PE=3 SV=1	12	2	2	2	111	12.6	10.93
	High	I7M6J7	SGS domain protein OS=Tetrahymena thermophila (strain SB210) OX=312017 GN=TTHERM_00471060 PE=4 SV=2	5	2	2	2	393	43.7	5.9
	High	Q234P9	Lon-related ATP-dependent protease, putative OS=Tetrahymena thermophila (strain SB210) OX=312017 GN=TTHERM_00101500 PE=3 SV=1	2	2	2	2	1117	126.5	8.34
	High	Q234T3	Nucleoporin, putative OS=Tetrahymena thermophila (strain SB210) OX=312017 GN=TTHERM_00101160 PE=4 SV=2	1	2	2	2	2004	228.3	7.99
	High	Q22E66	Reticulon-like protein OS=Tetrahymena thermophila (strain SB210) OX=312017 GN=TTHERM_00895610 PE=4 SV=1	13	2	2	2	202	22.6	9
	High	I7M8N7	Uncharacterized protein OS=Tetrahymena thermophila (strain SB210) OX=312017 GN=TTHERM_00131360 PE=4 SV=1	9	2	2	2	298	35.6	8.92
	High	Q24DK3	Diacylglycerol acyltransferase OS=Tetrahymena thermophila (strain SB210) OX=312017 GN=TTHERM_00971690 PE=4 SV=1	8	2	2	2	305	35	9.31
	High	Q24CD7	AP complex subunit sigma OS=Tetrahymena thermophila (strain SB210) OX=312017 GN=TTHERM_01079140 PE=3 SV=1	13	2	2	2	152	18.1	7.44
	High	I7M490	Casein kinase II subunit beta OS=Tetrahymena thermophila (strain SB210) OX=312017 GN=TTHERM_00780530 PE=3 SV=2	8	2	2	2	261	30.4	5.24
	High	I7LWP0	RNA-binding protein OS=Tetrahymena thermophila (strain SB210) OX=312017 GN=TTHERM_00729040 PE=4 SV=2	6	2	2	2	363	40.8	4.6
	High	Q23AG4	WD domain, G-beta repeat protein OS=Tetrahymena thermophila (strain SB210) OX=312017 GN=TTHERM_00425950 PE=4 SV=1	4	2	2	2	530	61	6.51
	High	Q24BB2	DNA topoisomerase I OS=Tetrahymena thermophila (strain SB210) OX=312017 GN=TTHERM_01299650 PE=3 SV=2	3	2	2	2	695	80.9	5.64
	High	I7MFJ9	Kinase domain protein OS=Tetrahymena thermophila (strain SB210) OX=312017 GN=TTHERM_00217180 PE=4 SV=2	2	2	2	2	755	88.6	5.83
	High	I7LTL3	Actin OS=Tetrahymena thermophila (strain SB210) OX=312017 GN=TTHERM_00442100 PE=3 SV=1	5	2	2	2	421	47.8	5.83
	High	I7MD94	Protein kinase OS=Tetrahymena thermophila (strain SB210) OX=312017 GN=TTHERM_00543590 PE=4 SV=1	3	2	2	2	721	82	4.98
	High	Q22B41	SRP40, carboxy-terminal domain protein OS=Tetrahymena thermophila (strain SB210) OX=312017 GN=TTHERM_01123970 PE=4 SV=1	11	2	2	2	250	28.9	8.62
	High	I7MCZ0	Uncharacterized protein OS=Tetrahymena thermophila (strain SB210) OX=312017 GN=TTHERM_00486310 PE=4 SV=2	7	2	2	2	268	32.4	9.8
	High	I7LV61	SacI-like domain protein OS=Tetrahymena thermophila (strain SB210) OX=312017 GN=TTHERM_00334590 PE=4 SV=2	3	2	2	2	744	88.3	9.29
	High	I7LU69	Heterochromatin protein OS=Tetrahymena thermophila (strain SB210) OX=312017 GN=TTHERM_00705240 PE=4 SV=2	10	2	2	2	184	21.1	9.99
	High	Q229Q3	DoxX family protein OS=Tetrahymena thermophila (strain SB210) OX=312017 GN=TTHERM_01347920 PE=4 SV=1	14	2	2	2	200	22.4	9.67
	High	Q23JX3	Uncharacterized protein OS=Tetrahymena thermophila (strain SB210) OX=312017 GN=TTHERM_00196610 PE=4 SV=4	3	2	2	2	865	101.3	8.79
	High	I7MHS2	Ribosomal protein S6 OS=Tetrahymena thermophila (strain SB210) OX=312017 GN=TTHERM_00535550 PE=4 SV=1	20	2	2	2	141	15.9	9.99
	High	I7LT09	Uncharacterized protein OS=Tetrahymena thermophila (strain SB210) OX=312017 GN=TTHERM_00760790 PE=4 SV=1	4	2	2	2	570	64.5	5.69
	High	I7MGK0	Serine/threonine-protein phosphatase OS=Tetrahymena thermophila (strain SB210) OX=312017 GN=TTHERM_00152190 PE=3 SV=1	7	2	2	2	368	42.6	8.43
	High	I7M2G0	Sperm-tail PG-rich repeat protein OS=Tetrahymena thermophila (strain SB210) OX=312017 GN=TTHERM_00218910 PE=4 SV=1	6	2	2	2	293	33.6	9.94
	High	Q23DL4	Utp13 specific WD40 associated domain protein OS=Tetrahymena thermophila (strain SB210) OX=312017 GN=TTHERM_00046770 PE=4 SV=3	2	2	2	2	1153	132.4	5.95
	High	I7M7J6	MIF4G domain protein OS=Tetrahymena thermophila (strain SB210) OX=312017 GN=TTHERM_00404240 PE=4 SV=1	2	2	2	2	888	104.5	5.41
	High	Q22TC0	Transmembrane protein, putative OS=Tetrahymena thermophila (strain SB210) OX=312017 GN=TTHERM_00180960 PE=4 SV=2	2	2	2	2	1121	129.2	5.83
	High	A4VDF3	ATP-dependent (S)-NAD(P)H-hydrate dehydratase OS=Tetrahymena thermophila (strain SB210) OX=312017 GN=TTHERM_00133729 PE=3 SV=1	5	2	2	2	382	43.4	7.42
	High	Q22NW7	ATP-dependent metalloprotease FtsH OS=Tetrahymena thermophila (strain SB210) OX=312017 GN=TTHERM_00418280 PE=3 SV=1	3	2	2	2	888	100.7	6.62
	High	I7M9J4	Ubiquitin carboxy-terminal hydrolase OS=Tetrahymena thermophila (strain SB210) OX=312017 GN=TTHERM_00499410 PE=3 SV=2	5	2	2	2	510	59.1	8.65
	High	W7XJU2	CHY zinc finger protein OS=Tetrahymena thermophila (strain SB210) OX=312017 GN=TTHERM_000161759 PE=4 SV=1	2	2	2	2	920	106.9	7.08
	High	Q24F57	Small guanosine triphosphatase family Ras-related in brain (Rab) family protein OS=Tetrahymena thermophila (strain SB210) OX=312017 GN=TTHERM_01129680 PE=4 SV=3	14	2	2	1	213	24.2	8.48
	High	Q22AH3	Phosphoribulokinase/uridine kinase OS=Tetrahymena thermophila (strain SB210) OX=312017 GN=TTHERM_01205370 PE=4 SV=2	4	2	2	2	468	54.5	8.47
	High	I7MCY4	A49-like RNA polymerase I associated factor OS=Tetrahymena thermophila (strain SB210) OX=312017 GN=TTHERM_00485990 PE=4 SV=1	5	2	2	2	437	50	9.13
	High	Q22V55	AAA family ATPase CDC48 subfamily protein OS=Tetrahymena thermophila (strain SB210) OX=312017 GN=TTHERM_00575450 PE=3 SV=2	3	2	2	2	676	76.7	7.9
	High	I7ME62	RNA cytidine acetyltransferase OS=Tetrahymena thermophila (strain SB210) OX=312017 GN=TTHERM_00518510 PE=3 SV=2	2	2	2	2	1058	121	8.65
	High	I7LWY2	Fcf2 pre-rRNA processing protein OS=Tetrahymena thermophila (strain SB210) OX=312017 GN=TTHERM_00444590 PE=4 SV=2	12	2	2	2	212	24.8	9.8
	High	Q238V7	Type III restriction enzyme, res subunit family protein OS=Tetrahymena thermophila (strain SB210) OX=312017 GN=TTHERM_00449630 PE=4 SV=2	2	2	2	2	865	99	9.38
	High	I7LUY9	KdD6, putative OS=Tetrahymena thermophila (strain SB210) OX=312017 GN=TTHERM_00188980 PE=4 SV=1	13	2	2	2	256	30.3	4.84
	High	Q24I09	Uncharacterized protein OS=Tetrahymena thermophila (strain SB210) OX=312017 GN=TTHERM_00571650 PE=4 SV=1	7	2	2	2	322	36.3	8.84
	High	I7LXF9	Serine/threonine-protein phosphatase OS=Tetrahymena thermophila (strain SB210) OX=312017 GN=TTHERM_00238830 PE=3 SV=1	7	2	2	2	321	36.7	5.74
	High	W7X2L6	2-methoxy-6-polyprenyl-1,4-benzoquinol methylase, mitochondrial OS=Tetrahymena thermophila (strain SB210) OX=312017 GN=TTHERM_000133669 PE=3 SV=1	7	2	2	2	298	33.9	8.44
	High	I7M9X2	Uncharacterized protein OS=Tetrahymena thermophila (strain SB210) OX=312017 GN=TTHERM_00494370 PE=4 SV=1	22	2	2	2	143	16.4	9.26
	High	Q22A68	Thymidylate kinase OS=Tetrahymena thermophila (strain SB210) OX=312017 GN=TTHERM_01276410 PE=4 SV=1	6	2	2	2	488	55.8	8.72
	High	I7LUQ2	Zinc finger transcription factor sma protein, putative OS=Tetrahymena thermophila (strain SB210) OX=312017 GN=TTHERM_00267890 PE=4 SV=2	4	2	2	2	818	92.6	6.86
	High	Q233E5	Uncharacterized protein OS=Tetrahymena thermophila (strain SB210) OX=312017 GN=TTHERM_00393040 PE=4 SV=3	3	2	2	2	979	114.2	7.23
	High	I7MK02	Zinc-finger protein OS=Tetrahymena thermophila (strain SB210) OX=312017 GN=TTHERM_00497570 PE=4 SV=1	16	2	2	2	132	15.1	9.38
	High	W7XBY2	Ribonucleoside-diphosphate reductase OS=Tetrahymena thermophila (strain SB210) OX=312017 GN=TTHERM_000028549 PE=3 SV=1	2	2	2	2	903	103.6	7.42
	High	Q23KG0	Uncharacterized protein OS=Tetrahymena thermophila (strain SB210) OX=312017 GN=TTHERM_00193750 PE=4 SV=2	11	2	2	2	188	22.1	9.03
	High	Q22TY7	Gtr1/RagA G motif protein OS=Tetrahymena thermophila (strain SB210) OX=312017 GN=TTHERM_00264950 PE=4 SV=1	9	2	2	2	304	35.1	6.7
	High	I7MLJ6	Uncharacterized protein OS=Tetrahymena thermophila (strain SB210) OX=312017 GN=TTHERM_00727790 PE=4 SV=1	4	2	2	2	595	71.1	6.33
	High	I7MGP3	EF hand protein OS=Tetrahymena thermophila (strain SB210) OX=312017 GN=TTHERM_00471470 PE=4 SV=1	3	2	2	2	565	65.1	6.16
	High	I7M9W8	60S ribosomal protein L18 OS=Tetrahymena thermophila (strain SB210) OX=312017 GN=TTHERM_00494140 PE=4 SV=2	13	2	2	2	179	20.3	10.81
	High	Q22N23	Uncharacterized protein OS=Tetrahymena thermophila (strain SB210) OX=312017 GN=TTHERM_00028510 PE=4 SV=1	20	2	2	2	81	9	4.88
	High	I7M9Q1	Plus-3 domain protein OS=Tetrahymena thermophila (strain SB210) OX=312017 GN=TTHERM_00729160 PE=4 SV=1	4	2	2	2	481	56.6	9.22
	High	Q23A15	Uncharacterized protein OS=Tetrahymena thermophila (strain SB210) OX=312017 GN=TTHERM_00884620 PE=4 SV=1	4	2	2	2	529	62.9	9.14
	High	Q23K64	Ribosomal subunit protein OS=Tetrahymena thermophila (strain SB210) OX=312017 GN=TTHERM_00194710 PE=4 SV=1	17	2	2	2	149	17.9	9.07
	High	I7M3E4	Mitochondrial import inner membrane translocase subunit TIM50 OS=Tetrahymena thermophila (strain SB210) OX=312017 GN=TTHERM_00494490 PE=3 SV=2	7	2	2	2	350	40.4	9.07
	High	Q239R1	Uncharacterized protein OS=Tetrahymena thermophila (strain SB210) OX=312017 GN=TTHERM_01188360 PE=4 SV=2	9	2	2	2	234	26.7	5.66
	High	W7X6G9	Uncharacterized protein OS=Tetrahymena thermophila (strain SB210) OX=312017 GN=TTHERM_000703669 PE=4 SV=1	6	2	2	2	329	38.4	8.48
	High	I7MEF1	Cytochrome P450 family monooxygenase OS=Tetrahymena thermophila (strain SB210) OX=312017 GN=TTHERM_00129890 PE=3 SV=1	4	2	2	2	504	58.9	8.4
	High	Q245X8	RNA recognition motif 1 in heterogeneous nuclear ribonucleoprotein hnRNP protein OS=Tetrahymena thermophila (strain SB210) OX=312017 GN=TTHERM_00245200 PE=4 SV=1	3	2	2	2	570	66.9	7.94
	High	I7MJN3	U1 small nuclear ribonucleoprotein A OS=Tetrahymena thermophila (strain SB210) OX=312017 GN=TTHERM_00842500 PE=4 SV=1	7	2	2	2	247	28.1	8.9
	High	Q23CL0	DOM34-interacting protein OS=Tetrahymena thermophila (strain SB210) OX=312017 GN=TTHERM_00856470 PE=4 SV=1	2	2	2	2	929	108.1	6.2
	High	A4VCZ5	Uncharacterized protein OS=Tetrahymena thermophila (strain SB210) OX=312017 GN=TTHERM_00659131 PE=4 SV=1	2	2	2	2	1272	142.5	7.9
	High	Q23KH7	Intraflagellar transport complex B protein 46 carboxy-terminal protein OS=Tetrahymena thermophila (strain SB210) OX=312017 GN=TTHERM_00193580 PE=1 SV=2	7	2	2	2	342	39.7	4.74
	High	Q24D67	Developmentally-regulated GTP-binding protein OS=Tetrahymena thermophila (strain SB210) OX=312017 GN=TTHERM_01104920 PE=4 SV=2	6	2	2	2	367	41.5	8.46
	High	Q22AV5	Ribosome assembly factor mrt4 OS=Tetrahymena thermophila (strain SB210) OX=312017 GN=TTHERM_01151550 PE=3 SV=3	13	2	2	2	221	25.4	8.81
	High	Q22KA9	Tetratricopeptide repeat protein OS=Tetrahymena thermophila (strain SB210) OX=312017 GN=TTHERM_00313720 PE=4 SV=1	3	2	2	2	644	74.8	5.29
	High	I7MEK2	Aconitate hydratase OS=Tetrahymena thermophila (strain SB210) OX=312017 GN=TTHERM_00191800 PE=3 SV=1	3	2	2	2	898	98.8	6.19
	High	I7M7K4	Peptidase family S49 protein OS=Tetrahymena thermophila (strain SB210) OX=312017 GN=TTHERM_00406670 PE=4 SV=2	8	2	2	2	282	32.3	8.94
	High	I7M061	Transmembrane protein, putative OS=Tetrahymena thermophila (strain SB210) OX=312017 GN=TTHERM_00442960 PE=4 SV=2	4	2	2	2	438	50.3	8.91
	High	I7MI39	Uncharacterized protein OS=Tetrahymena thermophila (strain SB210) OX=312017 GN=TTHERM_00455100 PE=4 SV=1	13	2	2	2	158	18.2	5.02
	High	Q23JH9	Pyruvate dehydrogenase E1 component subunit beta OS=Tetrahymena thermophila (strain SB210) OX=312017 GN=TTHERM_00979780 PE=4 SV=2	5	2	2	2	332	36.1	5.85
	High	Q23KA8	Eukaryotic translation initiation factor 3 subunit I OS=Tetrahymena thermophila (strain SB210) OX=312017 GN=TTHERM_00194270 PE=3 SV=1	8	2	2	2	339	38	7.05
	High	I7M6U2	Uncharacterized protein OS=Tetrahymena thermophila (strain SB210) OX=312017 GN=TTHERM_00053780 PE=4 SV=1	7	2	2	2	281	32.2	8.94
	High	I7MM29	NAD/NADP octopine/nopaline dehydrogenase, alpha-helical domain protein OS=Tetrahymena thermophila (strain SB210) OX=312017 GN=TTHERM_00659010 PE=4 SV=2	6	2	2	2	406	46	9.03
	High	Q23KA9	NADH-ubiquinone oxidoreductase 75 kDa subunit OS=Tetrahymena thermophila (strain SB210) OX=312017 GN=TTHERM_00194260 PE=3 SV=2	4	2	2	2	718	80.4	7.27
	High	W7X719	RNA recognition motif protein OS=Tetrahymena thermophila (strain SB210) OX=312017 GN=TTHERM_000094109 PE=4 SV=1	6	2	2	2	306	34.2	9.54
	High	I7LZV6	Uncharacterized protein OS=Tetrahymena thermophila (strain SB210) OX=312017 GN=TTHERM_00585510 PE=4 SV=1	15	2	2	2	155	18.4	8.19
	High	Q24F68	Zinc finger protein OS=Tetrahymena thermophila (strain SB210) OX=312017 GN=TTHERM_01128580 PE=4 SV=1	3	2	2	2	902	106.5	5.69
	High	Q24CY2	SPFH domain/band 7 family protein OS=Tetrahymena thermophila (strain SB210) OX=312017 GN=TTHERM_00713190 PE=4 SV=2	7	2	2	2	276	31	8.92
	High	I7M4P0	AAA domain protein OS=Tetrahymena thermophila (strain SB210) OX=312017 GN=TTHERM_00498150 PE=4 SV=2	4	2	2	1	503	57	8.19
	High	I7MD02	Nitroreductase OS=Tetrahymena thermophila (strain SB210) OX=312017 GN=TTHERM_00486940 PE=4 SV=1	7	2	2	2	286	33.5	8.32
	High	Q22KH3	Acyl-CoA dehydrogenase OS=Tetrahymena thermophila (strain SB210) OX=312017 GN=TTHERM_00313080 PE=3 SV=2	6	2	2	2	411	46.5	9.07
	High	Q232M9	Acyl-CoA-binding protein OS=Tetrahymena thermophila (strain SB210) OX=312017 GN=TTHERM_00592690 PE=4 SV=3	24	2	2	2	99	11.5	9.44
	High	I7M8Q7	Transcription factor apfi protein, putative OS=Tetrahymena thermophila (strain SB210) OX=312017 GN=TTHERM_00136440 PE=4 SV=2	9	2	2	2	346	39.7	5.19
	High	Q24CL7	Uncharacterized protein OS=Tetrahymena thermophila (strain SB210) OX=312017 GN=TTHERM_01220320 PE=4 SV=4	6	2	2	2	476	56.8	6.46
	High	Q239D5	SPRY domain protein OS=Tetrahymena thermophila (strain SB210) OX=312017 GN=TTHERM_00448800 PE=4 SV=2	3	2	2	2	756	87.3	5.45
	High	Q24E55	Rab-family small GTPase OS=Tetrahymena thermophila (strain SB210) OX=312017 GN=TTHERM_00852850 PE=4 SV=1	9	2	2	2	233	26.1	8
	High	I7MG35	Adaptin amine-terminal region protein OS=Tetrahymena thermophila (strain SB210) OX=312017 GN=TTHERM_00316010 PE=4 SV=2	2	2	2	2	901	101.8	7.27
	High	I7MII2	Serine/threonine-protein phosphatase 2A 65 kDa regulatory subunit A alpha OS=Tetrahymena thermophila (strain SB210) OX=312017 GN=TTHERM_00616340 PE=4 SV=1	4	2	2	2	577	65.6	6.29
	High	Q22US0	Eukaryotic translation initiation factor 2 alpha subunit OS=Tetrahymena thermophila (strain SB210) OX=312017 GN=TTHERM_00848090 PE=4 SV=1	7	2	2	2	320	36.9	4.93
	High	I7MCM4	Uridine kinase OS=Tetrahymena thermophila (strain SB210) OX=312017 GN=TTHERM_00716020 PE=4 SV=2	6	2	2	2	319	36.5	6.62
	High	I7MCW7	U3 small nucleolar RNA-associated protein, putative OS=Tetrahymena thermophila (strain SB210) OX=312017 GN=TTHERM_00530130 PE=4 SV=1	6	2	2	2	515	59.2	8.27
	High	I7M8A6	Succinate--CoA ligase [ADP-forming] subunit beta, mitochondrial OS=Tetrahymena thermophila (strain SB210) OX=312017 GN=TTHERM_00437600 PE=3 SV=1	5	2	2	2	444	49.5	7.65
	High	Q23RT8	Vacuolar ATP synthase subunit E OS=Tetrahymena thermophila (strain SB210) OX=312017 GN=TTHERM_00628600 PE=4 SV=2	7	2	2	2	265	30.5	8.32
	High	Q23TU2	Dynein heavy chain 2, putative OS=Tetrahymena thermophila (strain SB210) OX=312017 GN=TTHERM_00912290 PE=4 SV=2	0	2	2	2	4805	559	6.15
	High	I7MF70	TCP-1 (CTT or eukaryotic type II) chaperonin family, epsilon subunit OS=Tetrahymena thermophila (strain SB210) OX=312017 GN=TTHERM_00134970 PE=3 SV=1	3	2	2	2	535	58.8	5.38
	High	Q23YB5	Non-specific serine/threonine protein kinase OS=Tetrahymena thermophila (strain SB210) OX=312017 GN=TTHERM_00899480 PE=4 SV=2	5	2	2	2	537	62.7	7.28
	High	I7M9Y5	Coatomer subunit gamma OS=Tetrahymena thermophila (strain SB210) OX=312017 GN=TTHERM_00444320 PE=3 SV=1	3	2	2	2	923	105.3	5.66
	High	Q23FI5	Uncharacterized protein OS=Tetrahymena thermophila (strain SB210) OX=312017 GN=TTHERM_00377330 PE=4 SV=2	4	2	2	2	535	63	6.24
	High	I7M403	Succinate dehydrogenase and fumarate reductase iron-sulfur protein OS=Tetrahymena thermophila (strain SB210) OX=312017 GN=TTHERM_00241700 PE=4 SV=1	7	2	2	2	312	35.9	7.69
	High	Q22Y91	Tub family protein OS=Tetrahymena thermophila (strain SB210) OX=312017 GN=TTHERM_00354800 PE=3 SV=1	5	2	2	2	608	68	6.7
	High	Q22BA0	Uncharacterized protein OS=Tetrahymena thermophila (strain SB210) OX=312017 GN=TTHERM_01108550 PE=4 SV=1	24	2	2	2	102	12.3	10.54
	High	I7MLH2	NAD-dependent epimerase/dehydratase family protein OS=Tetrahymena thermophila (strain SB210) OX=312017 GN=TTHERM_00557760 PE=4 SV=2	9	2	2	2	362	41.3	8.51
	High	Q23KI3	Dynein heavy chain, amine-terminal region protein OS=Tetrahymena thermophila (strain SB210) OX=312017 GN=TTHERM_00193520 PE=4 SV=2	1	2	2	1	4126	476.2	6.06
	High	Q22S16	Kinase domain protein OS=Tetrahymena thermophila (strain SB210) OX=312017 GN=TTHERM_00011220 PE=3 SV=3	9	2	2	2	317	36.4	6.37
	High	Q22NW8	Radial spoke 3 protein OS=Tetrahymena thermophila (strain SB210) OX=312017 GN=TTHERM_00418270 PE=4 SV=2	2	2	2	2	950	110.6	5.39
	High	I7LWB4	Intraflagellar transporter-like protein, putative OS=Tetrahymena thermophila (strain SB210) OX=312017 GN=TTHERM_00149230 PE=4 SV=1	4	2	2	2	570	67.6	6.24
	High	Q22N16	Transcription elongation factor spt5 OS=Tetrahymena thermophila (strain SB210) OX=312017 GN=TTHERM_00028580 PE=4 SV=1	3	2	2	2	778	90.1	6.04
	High	I7MLA1	Zinc-binding dehydrogenase family oxidoreductase OS=Tetrahymena thermophila (strain SB210) OX=312017 GN=TTHERM_00151670 PE=4 SV=1	6	2	2	2	350	38.8	8.73
	High	I7MEX7	Uncharacterized protein OS=Tetrahymena thermophila (strain SB210) OX=312017 GN=TTHERM_00283850 PE=4 SV=1	10	2	2	2	198	23.6	6.44
	High	I7M7F9	Proline dehydrogenase OS=Tetrahymena thermophila (strain SB210) OX=312017 GN=TTHERM_00295390 PE=3 SV=1	4	2	2	2	570	66.1	8.59
	High	I7MDD0	PA domain protein OS=Tetrahymena thermophila (strain SB210) OX=312017 GN=TTHERM_00058640 PE=4 SV=1	5	2	2	2	501	57.5	5.36
	High	Q22EB8	Uncharacterized protein OS=Tetrahymena thermophila (strain SB210) OX=312017 GN=TTHERM_00835100 PE=4 SV=1	8	2	2	2	318	36.3	5.29
	High	Q22SV3	60S ribosomal protein L38 OS=Tetrahymena thermophila (strain SB210) OX=312017 GN=RPL38 PE=1 SV=2	30	2	2	2	89	10.2	10.37
	High	Q235F9	Kelch motif protein OS=Tetrahymena thermophila (strain SB210) OX=312017 GN=TTHERM_00802420 PE=4 SV=2	3	2	2	2	1177	136.2	5.41
	High	Q24I07	Uncharacterized protein OS=Tetrahymena thermophila (strain SB210) OX=312017 GN=TTHERM_00571670 PE=4 SV=2	9	2	2	2	204	24.2	10.1
	High	Q23AD5	Uncharacterized protein OS=Tetrahymena thermophila (strain SB210) OX=312017 GN=TTHERM_00426240 PE=4 SV=2	16	2	2	2	139	16.4	7.05
	High	Q238X3	Uncharacterized protein OS=Tetrahymena thermophila (strain SB210) OX=312017 GN=TTHERM_00449470 PE=4 SV=3	9	2	2	2	225	25.7	9.19
	High	Q24HM7	Ndc1 protein OS=Tetrahymena thermophila (strain SB210) OX=312017 GN=TTHERM_01055600 PE=4 SV=3	8	2	2	2	399	44.1	4.67
	High	I7M2G9	Serine/Threonine kinase domain protein OS=Tetrahymena thermophila (strain SB210) OX=312017 GN=TTHERM_00219410 PE=4 SV=2	3	2	2	2	934	108.4	9.69
	High	Q22WD2	PCI-domain protein OS=Tetrahymena thermophila (strain SB210) OX=312017 GN=TTHERM_00158020 PE=4 SV=2	3	2	2	2	441	51.6	4.94
	High	Q24CW6	Transmembrane protein, putative OS=Tetrahymena thermophila (strain SB210) OX=312017 GN=TTHERM_00713350 PE=4 SV=1	25	2	2	2	93	11.2	9.82
	High	Q236M7	MORN motif protein OS=Tetrahymena thermophila (strain SB210) OX=312017 GN=TTHERM_00086700 PE=4 SV=2	4	2	2	2	759	87.4	5.58
	High	I7LSV4	Dynein heavy chain 1, axonemal protein OS=Tetrahymena thermophila (strain SB210) OX=312017 GN=TTHERM_00947430 PE=4 SV=2	1	2	2	2	4241	492.4	6.28
	High	W7XEA1	Small nuclear ribonucleoprotein Sm D3 OS=Tetrahymena thermophila (strain SB210) OX=312017 GN=TTHERM_000688599 PE=3 SV=1	20	2	2	2	117	13.5	10.43
	High	I7MM63	Ras family small GTPase OS=Tetrahymena thermophila (strain SB210) OX=312017 GN=TTHERM_00298510 PE=4 SV=2	16	2	2	2	148	16.9	5.14
	High	I7LW04	Uncharacterized protein OS=Tetrahymena thermophila (strain SB210) OX=312017 GN=TTHERM_00221170 PE=4 SV=1	17	2	2	2	132	15.1	9.91
	High	I7MMV5	Ubiquitin carboxy-terminal hydrolase OS=Tetrahymena thermophila (strain SB210) OX=312017 GN=TTHERM_00842620 PE=3 SV=2	2	2	2	2	788	92	9.32
	High	Q24H84	Small nuclear ribonucleoprotein Sm D2 OS=Tetrahymena thermophila (strain SB210) OX=312017 GN=TTHERM_01403810 PE=3 SV=1	18	2	2	2	103	12	10.17
	High	Q23H76	Uncharacterized protein OS=Tetrahymena thermophila (strain SB210) OX=312017 GN=TTHERM_00820690 PE=4 SV=1	12	2	2	2	190	21.5	9.96
	High	I7MAR7	Serine/threonine protein phosphatase 2A regulatory subunit A, putative OS=Tetrahymena thermophila (strain SB210) OX=312017 GN=TTHERM_00766530 PE=4 SV=1	6	2	2	2	579	65.6	6.49
	High	W7X5I4	Uncharacterized protein OS=Tetrahymena thermophila (strain SB210) OX=312017 GN=TTHERM_000050608 PE=4 SV=1	5	2	2	2	401	46.8	5.52
	High	Q22GC3	2-oxoisovalerate dehydrogenase subunit beta OS=Tetrahymena thermophila (strain SB210) OX=312017 GN=TTHERM_00704010 PE=4 SV=2	5	2	2	2	358	39.6	6.84
	High	Q22ZB6	Pyridine-binding domain transketolase OS=Tetrahymena thermophila (strain SB210) OX=312017 GN=TTHERM_00112550 PE=4 SV=2	5	2	2	2	654	71.6	7.15
	High	Q23YB7	Peroxisomal 3-ketoacyl-CoA thiolase B OS=Tetrahymena thermophila (strain SB210) OX=312017 GN=TTHERM_00899460 PE=3 SV=2	10	2	2	2	415	44.1	7.62
	High	I7MMI7	ATP synthase F1, delta subunit OS=Tetrahymena thermophila (strain SB210) OX=312017 GN=TTHERM_00684790 PE=3 SV=1	9	2	2	2	219	24.7	9.41
	High	W7XLA7	Nucleoside diphosphate kinase OS=Tetrahymena thermophila (strain SB210) OX=312017 GN=TTHERM_000160999 PE=3 SV=1	14	2	2	1	151	17.2	7.43
	High	I7M7B9	Alpha/beta hydrolase OS=Tetrahymena thermophila (strain SB210) OX=312017 GN=TTHERM_00145440 PE=4 SV=2	6	2	2	2	460	54.2	9.41
	High	Q229S0	ADP-ribosylation factor(Arf)/Arf-like (ARL) small GTPase family protein OS=Tetrahymena thermophila (strain SB210) OX=312017 GN=TTHERM_01345760 PE=3 SV=1	16	2	2	2	178	19.9	6.05
	High	Q22W57	SelR domain protein OS=Tetrahymena thermophila (strain SB210) OX=312017 GN=TTHERM_00160750 PE=4 SV=2	10	2	2	2	310	36.6	9.91
	High	I7MIJ7	Uncharacterized protein OS=Tetrahymena thermophila (strain SB210) OX=312017 GN=TTHERM_00399360 PE=4 SV=1	8	2	2	2	282	33.1	6.1
	High	I7M105	RNA recognition motif protein OS=Tetrahymena thermophila (strain SB210) OX=312017 GN=TTHERM_00399550 PE=4 SV=2	6	2	2	2	254	30.1	11.19
	High	I7M090	RNA recognition motif protein OS=Tetrahymena thermophila (strain SB210) OX=312017 GN=TTHERM_00421020 PE=4 SV=2	4	2	2	2	767	87.7	7.05
	High	I7LUI2	3-oxo-5-alpha-steroid 4-dehydrogenase OS=Tetrahymena thermophila (strain SB210) OX=312017 GN=TTHERM_00401940 PE=4 SV=1	8	2	2	2	309	36	9.54
	High	I7M816	Phosphatidylserine synthase OS=Tetrahymena thermophila (strain SB210) OX=312017 GN=TTHERM_00190960 PE=4 SV=1	6	2	2	2	459	54	8
	High	Q22L23	NADPHcytochrome P450 family reductase OS=Tetrahymena thermophila (strain SB210) OX=312017 GN=TTHERM_01013300 PE=4 SV=2	4	2	2	2	657	75	6.4
	High	Q23D17	KH domain protein OS=Tetrahymena thermophila (strain SB210) OX=312017 GN=TTHERM_00051720 PE=4 SV=1	3	2	2	2	711	79.9	9.33
	High	Q22CC9	Ribosomal protein OS=Tetrahymena thermophila (strain SB210) OX=312017 GN=TTHERM_01054220 PE=3 SV=2	8	2	2	2	273	30.4	9.54
	High	W7XH07	Uncharacterized protein OS=Tetrahymena thermophila (strain SB210) OX=312017 GN=TTHERM_000849319 PE=4 SV=1	5	2	2	2	507	55.4	8.92
	High	Q22ZH1	Uncharacterized protein OS=Tetrahymena thermophila (strain SB210) OX=312017 GN=TTHERM_01094890 PE=4 SV=2	16	2	2	2	158	17.9	9.7
	Low	Q23PZ6	Cyclopropane-fatty-acyl-phospholipid synthase OS=Tetrahymena thermophila (strain SB210) OX=312017 GN=TTHERM_00462860 PE=4 SV=1	4	1	1	1	347	40.3	8.57
	Medium	Q231W2	Vacuolar H+-translocating inorganic pyrophosphatase OS=Tetrahymena thermophila (strain SB210) OX=312017 GN=TTHERM_00735340 PE=3 SV=1	1	1	1	1	772	81.4	5.16
	High	I7LWY4	Sec61beta family protein OS=Tetrahymena thermophila (strain SB210) OX=312017 GN=TTHERM_00444690 PE=4 SV=2	6	1	1	1	143	15.7	10.2
	Medium	I7M713	CobQ/CobB/MinD/ParA nucleotide-binding domain protein OS=Tetrahymena thermophila (strain SB210) OX=312017 GN=TTHERM_00538790 PE=3 SV=1	2	1	1	1	508	56.8	8.28
	Medium	Q22FX8	Protein phosphatase 2C, putative OS=Tetrahymena thermophila (strain SB210) OX=312017 GN=TTHERM_00721790 PE=4 SV=3	3	1	1	1	473	52.9	9.41
	High	I7MF19	Uncharacterized protein OS=Tetrahymena thermophila (strain SB210) OX=312017 GN=TTHERM_00285560 PE=4 SV=2	3	1	1	1	451	51.6	6.62
	Medium	I7LT53	Ubiquitin carboxy-terminal hydrolase OS=Tetrahymena thermophila (strain SB210) OX=312017 GN=TTHERM_00691150 PE=3 SV=2	0	1	1	1	3063	361.2	5.22
	Medium	Q22CZ2	Uncharacterized protein OS=Tetrahymena thermophila (strain SB210) OX=312017 GN=TTHERM_01014440 PE=4 SV=1	4	1	1	1	312	34.5	8.68
	Medium	Q234H2	Uncharacterized protein OS=Tetrahymena thermophila (strain SB210) OX=312017 GN=TTHERM_00105260 PE=4 SV=1	3	1	1	1	415	49.2	5
	High	Q248B1	Transmembrane protein, putative OS=Tetrahymena thermophila (strain SB210) OX=312017 GN=TTHERM_00532580 PE=4 SV=2	0	1	1	1	2081	243.2	8.75
	Medium	Q23RZ9	SIT4 phosphatase-associated protein OS=Tetrahymena thermophila (strain SB210) OX=312017 GN=TTHERM_00627000 PE=4 SV=3	2	1	1	1	742	85.5	4.69
	High	Q22DP8	Transmembrane protein, putative OS=Tetrahymena thermophila (strain SB210) OX=312017 GN=TTHERM_00938940 PE=4 SV=1	7	1	1	1	154	18.6	9.16
	Medium	I7M335	Kinesin-like protein OS=Tetrahymena thermophila (strain SB210) OX=312017 GN=TTHERM_00502590 PE=3 SV=1	1	1	1	1	717	82.7	7.49
	High	Q230X9	Axonemal dynein heavy chain OS=Tetrahymena thermophila (strain SB210) OX=312017 GN=TTHERM_00433800 PE=4 SV=2	0	1	1	1	4091	474	6.46
	Medium	I7MDK0	Isoleucyl-tRNA synthetase protein OS=Tetrahymena thermophila (strain SB210) OX=312017 GN=TTHERM_00370900 PE=4 SV=2	1	1	1	1	1176	138.2	7.28
	High	Q23BP4	Patatin family phospholipase OS=Tetrahymena thermophila (strain SB210) OX=312017 GN=TTHERM_00227880 PE=4 SV=1	2	1	1	1	363	40.7	6.28
	High	I7ML74	Ubiquitin-activating enzyme E1 OS=Tetrahymena thermophila (strain SB210) OX=312017 GN=TTHERM_00149190 PE=4 SV=2	0	1	1	1	6332	722.6	6.24
	Low	A4VCZ3	DNA polymerase kappa protein OS=Tetrahymena thermophila (strain SB210) OX=312017 GN=TTHERM_00455309 PE=3 SV=1	3	1	1	1	950	110.2	6.62
	High	Q22WD4	Transmembrane protein, putative OS=Tetrahymena thermophila (strain SB210) OX=312017 GN=TTHERM_00158000 PE=4 SV=1	4	1	1	1	225	26.9	8.95
	High	I7M0A6	Karyopherin, putative OS=Tetrahymena thermophila (strain SB210) OX=312017 GN=TTHERM_00548140 PE=4 SV=2	1	1	1	1	1087	122.3	4.93
	Low	W7XC37	Eukaryotic-type carbonic anhydrase family protein OS=Tetrahymena thermophila (strain SB210) OX=312017 GN=TTHERM_000770619 PE=4 SV=1	2	1	1	1	439	51.7	6.7
	Medium	Q22HD8	Elongator complex protein 3 OS=Tetrahymena thermophila (strain SB210) OX=312017 GN=TTHERM_00637650 PE=3 SV=3	2	1	1	1	569	64.9	8.78
	High	Q240P3	Cytochrome b5-like heme/steroid-binding domain protein OS=Tetrahymena thermophila (strain SB210) OX=312017 GN=TTHERM_00624890 PE=3 SV=1	8	1	1	1	112	13	9.33
	Medium	Q22KP4	Transducin, putative OS=Tetrahymena thermophila (strain SB210) OX=312017 GN=TTHERM_00312370 PE=4 SV=1	2	1	1	1	437	49.8	4.77
	High	I7M0G0	Uncharacterized protein OS=Tetrahymena thermophila (strain SB210) OX=312017 GN=TTHERM_00068120 PE=4 SV=2	6	1	1	1	149	17.3	8.98
	High	Q24CY7	Translationally-controlled tumor-like protein OS=Tetrahymena thermophila (strain SB210) OX=312017 GN=TTHERM_00713140 PE=3 SV=1	5	1	1	1	169	19.2	4.73
	Low	I7M7N9	Carboxy-terminal crystallin fold protein 7p, putative OS=Tetrahymena thermophila (strain SB210) OX=312017 GN=TTHERM_00516380 PE=4 SV=2	3	1	1	1	370	42.2	9.31
	Medium	I7LTL0	Sperm-tail PG-rich repeat protein OS=Tetrahymena thermophila (strain SB210) OX=312017 GN=TTHERM_00441950 PE=4 SV=1	9	1	1	1	267	29.4	10.07
	High	I7LY57	RNA recognition motif protein OS=Tetrahymena thermophila (strain SB210) OX=312017 GN=TTHERM_00497940 PE=4 SV=1	2	1	1	1	583	68.9	8.47
	Medium	A4VDQ6	NADH dehydrogenase [ubiquinone] 1 alpha subcomplex subunit 12 OS=Tetrahymena thermophila (strain SB210) OX=312017 GN=TTHERM_00194499 PE=3 SV=1	5	1	1	1	194	22.8	9.7
	High	Q23DZ8	rRNA-processing protein Fcf1-and Utp23-like PIN domain protein OS=Tetrahymena thermophila (strain SB210) OX=312017 GN=TTHERM_00675620 PE=4 SV=2	4	1	1	1	276	32.5	9.85
	Medium	Q232H6	U1 small nuclear ribonucleoprotein 70 kDa protein OS=Tetrahymena thermophila (strain SB210) OX=312017 GN=TTHERM_00594210 PE=4 SV=2	2	1	1	1	536	62.2	10.4
	High	Q22MB0	40S ribosomal protein S29 OS=Tetrahymena thermophila (strain SB210) OX=312017 GN=TTHERM_00037090 PE=1 SV=2	18	1	1	1	55	6.6	10.01
	High	Q23ZD6	U5 small nuclear ribonucleoprotein 40 kDa protein OS=Tetrahymena thermophila (strain SB210) OX=312017 GN=TTHERM_00787270 PE=4 SV=1	3	1	1	1	371	41.4	7.3
	High	Q23FT1	Uncharacterized protein OS=Tetrahymena thermophila (strain SB210) OX=312017 GN=TTHERM_00079330 PE=4 SV=2	1	1	1	1	1180	138.4	9.6
	High	I7MJ84	Transmembrane protein, putative OS=Tetrahymena thermophila (strain SB210) OX=312017 GN=TTHERM_00127260 PE=4 SV=2	4	1	1	1	381	43.8	9.03
	Medium	Q23KE4	NADH dehydrogenase [ubiquinone] flavoprotein 1, mitochondrial OS=Tetrahymena thermophila (strain SB210) OX=312017 GN=TTHERM_00193910 PE=3 SV=1	2	1	1	1	474	52.2	7.59
	Medium	Q23K09	MSP (Major sperm protein) domain protein OS=Tetrahymena thermophila (strain SB210) OX=312017 GN=TTHERM_00196250 PE=4 SV=2	5	1	1	1	240	27.7	8.19
	High	Q22HF8	Enoyl-(Acyl carrier) reductase OS=Tetrahymena thermophila (strain SB210) OX=312017 GN=TTHERM_00637450 PE=4 SV=1	4	1	1	1	278	29.2	8.59
	High	Q22N75	Replication factor C subunit 5 OS=Tetrahymena thermophila (strain SB210) OX=312017 GN=TTHERM_00213600 PE=4 SV=2	3	1	1	1	345	39.5	8.15
	High	Q23RK6	LA motif RNA-binding domain protein OS=Tetrahymena thermophila (strain SB210) OX=312017 GN=TTHERM_00384860 PE=4 SV=2	3	1	1	1	340	39	7.78
	High	I7LUF8	Emp24/gp25L/p24 family protein OS=Tetrahymena thermophila (strain SB210) OX=312017 GN=TTHERM_00295790 PE=3 SV=1	4	1	1	1	284	32.8	5.19
	High	Q22XM3	Granule lattice protein OS=Tetrahymena thermophila (strain SB210) OX=312017 GN=TTHERM_01018540 PE=4 SV=1	3	1	1	1	377	42.2	4.79
	Low	I7LZT2	RNA recognition motif (RRM) superfamily protein OS=Tetrahymena thermophila (strain SB210) OX=312017 GN=TTHERM_00600630 PE=4 SV=1	2	1	1	1	940	108.6	6.58
	Medium	Q24CZ5	Small guanosine triphosphatase family (GTPase)-like Ras family protein OS=Tetrahymena thermophila (strain SB210) OX=312017 GN=TTHERM_00711980 PE=4 SV=2	4	1	1	1	199	22.3	8.63
	Medium	I7MKJ4	Cytochrome C peroxidase OS=Tetrahymena thermophila (strain SB210) OX=312017 GN=TTHERM_00133500 PE=3 SV=1	5	1	1	1	293	33	8.27
	High	Q236Z9	Papain family cysteine protease OS=Tetrahymena thermophila (strain SB210) OX=312017 GN=TTHERM_00083500 PE=3 SV=1	3	1	1	1	346	38.3	6.04
	Low	I7MN23	Cytidine and deoxycytidylate deaminase zinc-binding region protein OS=Tetrahymena thermophila (strain SB210) OX=312017 GN=TTHERM_00498180 PE=4 SV=2	3	1	1	1	359	41.8	8.31
	High	Q23PV5	Fatty acid desaturase OS=Tetrahymena thermophila (strain SB210) OX=312017 GN=TTHERM_00463280 PE=3 SV=2	4	1	1	1	321	37.9	9.41
	High	Q24CL0	Uncharacterized protein OS=Tetrahymena thermophila (strain SB210) OX=312017 GN=TTHERM_01220390 PE=4 SV=1	4	1	1	1	440	52.2	5.26
	Low	I7M7M5	Uncharacterized protein OS=Tetrahymena thermophila (strain SB210) OX=312017 GN=TTHERM_00522940 PE=4 SV=1	34	1	1	1	64	7.4	6.02
	High	Q23G52	Pyrimidine 5'-nucleotidase OS=Tetrahymena thermophila (strain SB210) OX=312017 GN=TTHERM_00077120 PE=4 SV=1	3	1	1	1	380	43.9	6.89
	Medium	I7MB45	Uncharacterized protein OS=Tetrahymena thermophila (strain SB210) OX=312017 GN=TTHERM_00678580 PE=4 SV=1	1	1	1	1	726	85.7	7.17
	High	Q24HK5	Acyl-CoA synthetase (AMP-forming)/AMP-acid ligase II OS=Tetrahymena thermophila (strain SB210) OX=312017 GN=TTHERM_01000190 PE=4 SV=2	5	1	1	1	333	36.6	9.35
	High	Q23FD6	Lipase OS=Tetrahymena thermophila (strain SB210) OX=312017 GN=TTHERM_00378810 PE=3 SV=1	3	1	1	1	420	48.3	6.77
	High	Q248K4	Protein phosphatase 2A regulatory B subunit, B56 family protein OS=Tetrahymena thermophila (strain SB210) OX=312017 GN=TTHERM_01266070 PE=4 SV=3	2	1	1	1	560	66.1	9.32
	Medium	Q22KJ3	Glycosyl hydrolase family 85 protein OS=Tetrahymena thermophila (strain SB210) OX=312017 GN=TTHERM_00312880 PE=4 SV=3	1	1	1	1	1087	127.8	8.63
	Medium	I7M8E8	Metallopeptidase family M24 containing protein OS=Tetrahymena thermophila (strain SB210) OX=312017 GN=TTHERM_00283330 PE=4 SV=1	1	1	1	1	1008	116.5	5.29
	High	W7XBF5	Uncharacterized protein OS=Tetrahymena thermophila (strain SB210) OX=312017 GN=TTHERM_000287919 PE=4 SV=1	17	1	1	1	89	11	8.29
	Low	I7M1M2	Uncharacterized protein OS=Tetrahymena thermophila (strain SB210) OX=312017 GN=TTHERM_00477020 PE=4 SV=1	6	1	1	1	114	13.6	5.31
	High	Q248H5	Ubiquitin-conjugating enzyme OS=Tetrahymena thermophila (strain SB210) OX=312017 GN=TTHERM_00531900 PE=3 SV=2	3	1	1	1	317	37.4	9.36
	High	I7LT94	Apoptosis antagonizing transcription factor OS=Tetrahymena thermophila (strain SB210) OX=312017 GN=TTHERM_00600250 PE=4 SV=2	2	1	1	1	593	69.9	5.02
	High	I7MGS2	Bromodomain domain protein OS=Tetrahymena thermophila (strain SB210) OX=312017 GN=TTHERM_00499530 PE=4 SV=2	1	1	1	1	883	100.7	9.1
	Medium	I7M1N7	Dynein light chain 1, axonemal protein OS=Tetrahymena thermophila (strain SB210) OX=312017 GN=TTHERM_00334290 PE=4 SV=1	7	1	1	1	202	22.8	7.77
	Medium	I7MHR9	DnaJ domain protein OS=Tetrahymena thermophila (strain SB210) OX=312017 GN=TTHERM_00535500 PE=4 SV=1	2	1	1	1	499	59.1	8.02
	High	Q23G22	c-Myc-binding protein, putative OS=Tetrahymena thermophila (strain SB210) OX=312017 GN=TTHERM_00077420 PE=4 SV=2	21	1	1	1	95	11.2	5.19
	High	Q22FZ4	IGR motif protein OS=Tetrahymena thermophila (strain SB210) OX=312017 GN=TTHERM_00721630 PE=4 SV=1	8	1	1	1	130	15.2	9.64
	High	W7WZ92	Calcium-transporting ATPase OS=Tetrahymena thermophila (strain SB210) OX=312017 GN=TTHERM_000535709 PE=3 SV=1	1	1	1	1	1054	117.7	5.92
	Medium	W7X1D3	Transmembrane protein, putative OS=Tetrahymena thermophila (strain SB210) OX=312017 GN=TTHERM_000151289 PE=4 SV=1	10	1	1	1	172	20.5	7.24
	High	Q23G37	Uncharacterized protein OS=Tetrahymena thermophila (strain SB210) OX=312017 GN=TTHERM_00077270 PE=4 SV=1	4	1	1	1	320	35.9	7.18
	Medium	I7MD90	Tetratricopeptide repeat protein OS=Tetrahymena thermophila (strain SB210) OX=312017 GN=TTHERM_00421140 PE=4 SV=1	2	1	1	1	489	56.2	8.13
	Medium	I7M9Y2	2-oxo acid dehydrogenase acyltransferase domain protein OS=Tetrahymena thermophila (strain SB210) OX=312017 GN=TTHERM_00444170 PE=4 SV=1	3	1	1	1	321	36	8.53
	Medium	Q236A4	Kinase domain protein, putative OS=Tetrahymena thermophila (strain SB210) OX=312017 GN=TTHERM_00092880 PE=4 SV=3	1	1	1	1	1073	124.2	8.84
	High	I7MAZ2	Ubiquitin family protein OS=Tetrahymena thermophila (strain SB210) OX=312017 GN=TTHERM_00690030 PE=4 SV=1	1	1	1	1	1021	114.4	4.79
	High	Q22W89	Acyl-CoA synthetase family (AMP-forming)/AMP-acid ligase family protein OS=Tetrahymena thermophila (strain SB210) OX=312017 GN=TTHERM_00158450 PE=4 SV=1	3	1	1	1	589	66.6	8.91
	High	I7LY36	Acyl-CoA dehydrogenase OS=Tetrahymena thermophila (strain SB210) OX=312017 GN=TTHERM_00678560 PE=3 SV=2	1	1	1	1	627	71.3	8.92
	High	I7M779	RNA recognition motif protein OS=Tetrahymena thermophila (strain SB210) OX=312017 GN=TTHERM_00706330 PE=4 SV=1	7	1	1	1	224	26	9.13
	Medium	W7XLR7	Uncharacterized protein OS=Tetrahymena thermophila (strain SB210) OX=312017 GN=TTHERM_001293241 PE=4 SV=1	3	1	1	1	414	49.2	8.95
	High	I7LXV9	Clusterin protein OS=Tetrahymena thermophila (strain SB210) OX=312017 GN=TTHERM_00329720 PE=4 SV=2	18	1	1	1	139	14.9	8.88
	High	I7LV57	Enoyl-(Acyl carrier) reductase OS=Tetrahymena thermophila (strain SB210) OX=312017 GN=TTHERM_00334360 PE=3 SV=1	6	1	1	1	275	31	8.84
	High	I7M6Z0	KRR1 small subunit processome component OS=Tetrahymena thermophila (strain SB210) OX=312017 GN=TTHERM_00069270 PE=3 SV=2	3	1	1	1	362	42.7	9.58
	Medium	I7MMW3	Uncharacterized protein OS=Tetrahymena thermophila (strain SB210) OX=312017 GN=TTHERM_00682930 PE=4 SV=1	13	1	1	1	71	8	9.86
	Low	Q22RR3	Uncharacterized protein OS=Tetrahymena thermophila (strain SB210) OX=312017 GN=TTHERM_00013250 PE=4 SV=2	3	1	1	1	637	74.5	5.06
	Low	Q22V62	Cyclic nucleotide-binding domain protein OS=Tetrahymena thermophila (strain SB210) OX=312017 GN=TTHERM_00575380 PE=4 SV=2	1	1	1	1	717	83.6	9.63
	Medium	I7MM56	CTP synthase OS=Tetrahymena thermophila (strain SB210) OX=312017 GN=TTHERM_00459390 PE=3 SV=1	2	1	1	1	608	69.1	7.05
	High	A4VCU9	Ribosome-associated GTPase enga protein OS=Tetrahymena thermophila (strain SB210) OX=312017 GN=TTHERM_00242189 PE=3 SV=1	2	1	1	1	670	77.7	9.51
	Medium	I7MJV3	Import inner membrane translocase protein OS=Tetrahymena thermophila (strain SB210) OX=312017 GN=TTHERM_00483590 PE=4 SV=1	5	1	1	1	194	22	8.68
	High	I7MKY2	Zinc finger C-x8-C-x5-C-x3-H type protein OS=Tetrahymena thermophila (strain SB210) OX=312017 GN=TTHERM_00411520 PE=4 SV=1	4	1	1	1	272	30.9	7.36
	Low	Q23CU1	WD repeat protein OS=Tetrahymena thermophila (strain SB210) OX=312017 GN=TTHERM_00052490 PE=4 SV=2	0	1	1	1	1463	170	7.68
	Medium	I7MKS6	High mobility group (HMG) box protein OS=Tetrahymena thermophila (strain SB210) OX=312017 GN=TTHERM_00216040 PE=4 SV=1	5	1	1	1	265	29	9.52
	Medium	I7MFP6	Uncharacterized protein OS=Tetrahymena thermophila (strain SB210) OX=312017 GN=TTHERM_00220800 PE=4 SV=2	7	1	1	1	168	19.6	9.54
	High	Q22NT5	U3 small nucleolar RNA-associated protein OS=Tetrahymena thermophila (strain SB210) OX=312017 GN=TTHERM_00418660 PE=4 SV=2	1	1	1	1	710	84.7	8.94
	Medium	Q23UD5	FUN14 family containing protein OS=Tetrahymena thermophila (strain SB210) OX=312017 GN=TTHERM_00797910 PE=4 SV=1	8	1	1	1	131	14.1	8.59
	High	Q22T92	Signal recognition particle receptor subunit alpha OS=Tetrahymena thermophila (strain SB210) OX=312017 GN=TTHERM_00185200 PE=4 SV=1	2	1	1	1	618	69.9	8.59
	Medium	I7M6S0	Gamma-carbonic anhydrase OS=Tetrahymena thermophila (strain SB210) OX=312017 GN=TTHERM_00541460 PE=4 SV=1	6	1	1	1	233	25.4	7.5
	Medium	I7MAL7	Histone-binding protein RBBP4 or subunit C of Caf1 complex protein OS=Tetrahymena thermophila (strain SB210) OX=312017 GN=TTHERM_00467910 PE=4 SV=1	2	1	1	1	586	68.3	4.59
	Medium	I7LUX7	THUMP domain protein, putative OS=Tetrahymena thermophila (strain SB210) OX=312017 GN=TTHERM_00188350 PE=4 SV=2	3	1	1	1	409	48.1	5.25
	High	I7M0B1	Protein disulfide-isomerase OS=Tetrahymena thermophila (strain SB210) OX=312017 GN=TTHERM_00549480 PE=3 SV=1	3	1	1	1	490	56	6.64
	Medium	I7MDR8	DNA repair protein RAD51 homolog OS=Tetrahymena thermophila (strain SB210) OX=312017 GN=TTHERM_00142330 PE=3 SV=1	4	1	1	1	331	36.3	5.39
	High	I7M9Q5	Uncharacterized protein OS=Tetrahymena thermophila (strain SB210) OX=312017 GN=TTHERM_00578520 PE=4 SV=2	0	1	1	1	2678	315.1	6.43
	Low	Q23FL6	Tetratricopeptide repeat protein OS=Tetrahymena thermophila (strain SB210) OX=312017 GN=TTHERM_00079990 PE=4 SV=2	1	1	1	1	476	56	8.81
	High	Q234C4	Vacuolar ATP synthase subunit E OS=Tetrahymena thermophila (strain SB210) OX=312017 GN=TTHERM_00106800 PE=4 SV=1	4	1	1	1	249	29.2	8.27
	High	Q22W60	AAA family ATPase OS=Tetrahymena thermophila (strain SB210) OX=312017 GN=TTHERM_00160720 PE=4 SV=2	1	1	1	1	1063	123.4	6.54
	High	Q23U83	NAD-dependent epimerase/dehydratase family protein OS=Tetrahymena thermophila (strain SB210) OX=312017 GN=TTHERM_00890150 PE=4 SV=1	4	1	1	1	296	33.4	9.26
	High	Q23JL9	Uncharacterized protein OS=Tetrahymena thermophila (strain SB210) OX=312017 GN=TTHERM_00758860 PE=4 SV=1	4	1	1	1	329	38.1	9.39
	Medium	Q23C04	AP complex subunit beta OS=Tetrahymena thermophila (strain SB210) OX=312017 GN=TTHERM_00225780 PE=3 SV=2	1	1	1	1	842	95.6	5.25
	High	Q22Z04	Methyltransferase domain protein OS=Tetrahymena thermophila (strain SB210) OX=312017 GN=TTHERM_00118620 PE=4 SV=1	2	1	1	1	780	89.9	7.9
	Medium	W7X3L6	Myb-like DNA-binding domain protein OS=Tetrahymena thermophila (strain SB210) OX=312017 GN=TTHERM_001035761 PE=4 SV=1	1	1	1	1	826	97.5	6.32
	High	I7MMM6	Uncharacterized protein OS=Tetrahymena thermophila (strain SB210) OX=312017 GN=TTHERM_00780710 PE=4 SV=2	10	1	1	1	112	13.5	9.41
	High	I7M7R6	Na,H/K antiporter P-type ATPase alpha subunit family protein OS=Tetrahymena thermophila (strain SB210) OX=312017 GN=TTHERM_00268190 PE=3 SV=2	1	1	1	1	1402	159.9	6.6
	High	W7X813	Pyruvate dehydrogenase E1 component subunit beta OS=Tetrahymena thermophila (strain SB210) OX=312017 GN=TTHERM_000784559 PE=4 SV=1	3	1	1	1	359	39.2	6.55
	High	I7M0W0	Oxalate/formate antiporter OS=Tetrahymena thermophila (strain SB210) OX=312017 GN=TTHERM_00146450 PE=4 SV=2	3	1	1	1	540	60.5	7.91
	Medium	I7M7N0	Piwi-like Twi9p protein OS=Tetrahymena thermophila (strain SB210) OX=312017 GN=TTHERM_00506910 PE=3 SV=1	1	1	1	1	806	92.3	9.13
	High	I7MD14	Small guanosine triphosphatase family (GTPase)-like Ras family protein OS=Tetrahymena thermophila (strain SB210) OX=312017 GN=TTHERM_00470810 PE=4 SV=1	5	1	1	1	209	23.7	7.94
	High	Q24E56	Histone-like transcription factor (CBF/NF-Y) and archaeal histone OS=Tetrahymena thermophila (strain SB210) OX=312017 GN=TTHERM_00852840 PE=4 SV=3	4	1	1	1	291	33.8	6.23
	High	Q23DW4	DNA-directed RNA polymerase I subunit RPA34.5 OS=Tetrahymena thermophila (strain SB210) OX=312017 GN=TTHERM_00043790 PE=4 SV=1	7	1	1	1	140	16.3	8.65
	High	Q23K14	Isocitrate dehydrogenase [NADP] OS=Tetrahymena thermophila (strain SB210) OX=312017 GN=TTHERM_00196200 PE=3 SV=1	2	1	1	1	427	48.6	8.09
	Medium	Q22A35	Uncharacterized protein OS=Tetrahymena thermophila (strain SB210) OX=312017 GN=TTHERM_01289060 PE=4 SV=1	10	1	1	1	68	8.1	7.12
	High	W7XGP9	Signal recognition particle 9 kDa protein OS=Tetrahymena thermophila (strain SB210) OX=312017 GN=TTHERM_000732489 PE=4 SV=1	16	1	1	1	93	11	9.44
	Medium	I7LXW1	Uncharacterized protein OS=Tetrahymena thermophila (strain SB210) OX=312017 GN=TTHERM_00329830 PE=4 SV=2	1	1	1	1	1098	127.7	5.14
	High	Q22E69	LA motif RNA-binding domain protein OS=Tetrahymena thermophila (strain SB210) OX=312017 GN=TTHERM_00895580 PE=4 SV=3	2	1	1	1	606	70.3	9.57
	Medium	I7M4N3	SPFH domain/band 7 family protein OS=Tetrahymena thermophila (strain SB210) OX=312017 GN=TTHERM_00497760 PE=4 SV=1	2	1	1	1	379	43.2	8.41
	High	Q22MV2	Dynein light chain roadblock-type 2 protein OS=Tetrahymena thermophila (strain SB210) OX=312017 GN=TTHERM_00030210 PE=4 SV=2	8	1	1	1	159	18.4	9.64
	Medium	W7XJB1	Dynein light chain OS=Tetrahymena thermophila (strain SB210) OX=312017 GN=TTHERM_000442909 PE=4 SV=1	11	1	1	1	111	12.5	5.95
	Medium	Q23NK2	Uncharacterized protein OS=Tetrahymena thermophila (strain SB210) OX=312017 GN=TTHERM_00752180 PE=4 SV=1	4	1	1	1	259	30.4	4.56
	Medium	Q22R33	PX domain protein (Fragment) OS=Tetrahymena thermophila (strain SB210) OX=312017 GN=TTHERM_00024480 PE=4 SV=2	1	1	1	1	885	104.4	6.39
	Medium	I7M6I2	Prolyl-tRNA synthetase protein, putative OS=Tetrahymena thermophila (strain SB210) OX=312017 GN=TTHERM_00487020 PE=3 SV=2	1	1	1	1	733	85	8.32
	Medium	Q22VE0	Uncharacterized protein OS=Tetrahymena thermophila (strain SB210) OX=312017 GN=TTHERM_01021920 PE=4 SV=1	1	1	1	1	901	103.7	6.23
	High	Q23QB1	Nop53 (60S ribosomal biogenesis) protein OS=Tetrahymena thermophila (strain SB210) OX=312017 GN=TTHERM_00581770 PE=4 SV=1	4	1	1	1	367	43.6	9.29
	High	W7WZL8	Dpy-30 motif protein OS=Tetrahymena thermophila (strain SB210) OX=312017 GN=TTHERM_000569069 PE=4 SV=1	2	1	1	1	809	95.4	4.68
	Medium	Q23CY5	Uncharacterized protein OS=Tetrahymena thermophila (strain SB210) OX=312017 GN=TTHERM_00052050 PE=4 SV=1	4	1	1	1	576	66.6	9.5
	High	Q22U52	Transmembrane protein, putative OS=Tetrahymena thermophila (strain SB210) OX=312017 GN=TTHERM_00263310 PE=4 SV=3	3	1	1	1	296	34.2	4.82
	High	Q22S35	Tetratricopeptide repeat protein OS=Tetrahymena thermophila (strain SB210) OX=312017 GN=TTHERM_00010970 PE=4 SV=1	2	1	1	1	489	56	6.27
	High	I7MGB2	Small guanosine triphosphatase family Ras family protein OS=Tetrahymena thermophila (strain SB210) OX=312017 GN=TTHERM_00149110 PE=4 SV=1	6	1	1	1	206	23.4	8.97
	High	I7M6J2	Uncharacterized protein OS=Tetrahymena thermophila (strain SB210) OX=312017 GN=TTHERM_00470790 PE=4 SV=1	2	1	1	1	565	62	9.47
	Medium	I7MA31	Peroxisomal membrane anchor motif protein OS=Tetrahymena thermophila (strain SB210) OX=312017 GN=TTHERM_00537280 PE=4 SV=2	3	1	1	1	297	34.3	7.27
	High	I7M985	Small guanosine triphosphatase family Ras family protein OS=Tetrahymena thermophila (strain SB210) OX=312017 GN=TTHERM_00316600 PE=4 SV=2	4	1	1	1	292	33.6	9.22
	Medium	I7LVF2	Uncharacterized protein OS=Tetrahymena thermophila (strain SB210) OX=312017 GN=TTHERM_00284070 PE=4 SV=1	1	1	1	1	1216	145.5	5.92
	High	Q239D4	Cyclopropane-fatty-acyl-phospholipid synthase OS=Tetrahymena thermophila (strain SB210) OX=312017 GN=TTHERM_00448810 PE=4 SV=1	4	1	1	1	225	26.1	9.13
	High	Q22S94	Eukaryotic translation initiation factor 4E OS=Tetrahymena thermophila (strain SB210) OX=312017 GN=TTHERM_00006420 PE=3 SV=1	2	1	1	1	687	79.9	5.97
	High	Q22DV8	Acyl carrier protein, putative OS=Tetrahymena thermophila (strain SB210) OX=312017 GN=TTHERM_00927010 PE=4 SV=3	9	1	1	1	152	17.4	9.04
	Medium	Q229J5	Protein kinase OS=Tetrahymena thermophila (strain SB210) OX=312017 GN=TTHERM_01394370 PE=4 SV=2	3	1	1	1	679	79.1	5.47
	High	I7MG28	Transmembrane protein, putative OS=Tetrahymena thermophila (strain SB210) OX=312017 GN=TTHERM_00600090 PE=4 SV=1	8	1	1	1	160	18.7	4.88
	Medium	Q22YP6	PH domain protein OS=Tetrahymena thermophila (strain SB210) OX=312017 GN=TTHERM_00123750 PE=4 SV=2	0	1	1	1	3475	397.9	6.43
	Medium	Q236B8	Uncharacterized protein OS=Tetrahymena thermophila (strain SB210) OX=312017 GN=TTHERM_00091750 PE=4 SV=2	4	1	1	1	367	41.2	9.66
	High	Q23JW9	Calpain family cysteine protease OS=Tetrahymena thermophila (strain SB210) OX=312017 GN=TTHERM_00196650 PE=3 SV=1	2	1	1	1	705	78.8	6.87
	High	I7MLB3	Translation initiation factor 2B subunit, eIF-2B alpha/beta/delta family protein OS=Tetrahymena thermophila (strain SB210) OX=312017 GN=TTHERM_00931950 PE=3 SV=1	2	1	1	1	478	54.5	8.97
	High	Q23YX7	ARP2/3 complex 20 kDa subunit (ARPC4) OS=Tetrahymena thermophila (strain SB210) OX=312017 GN=TTHERM_00857810 PE=4 SV=2	6	1	1	1	176	20.4	7.96
	High	Q22WK2	RWD domain protein OS=Tetrahymena thermophila (strain SB210) OX=312017 GN=TTHERM_00155320 PE=4 SV=1	3	1	1	1	233	27.4	4.61
	Medium	I7LUL3	Ribose-phosphate pyrophosphokinase OS=Tetrahymena thermophila (strain SB210) OX=312017 GN=TTHERM_00522760 PE=4 SV=1	3	1	1	1	447	51	8.51
	Low	I7LUL4	Uncharacterized protein OS=Tetrahymena thermophila (strain SB210) OX=312017 GN=TTHERM_00522810 PE=4 SV=1	6	1	1	1	236	27.5	9.66
	Medium	Q22DC2	Transmembrane protein, putative OS=Tetrahymena thermophila (strain SB210) OX=312017 GN=TTHERM_00992800 PE=4 SV=1	18	1	1	1	73	8.8	10.2
	High	I7MB50	Cytochrome C oxidase assembly protein COX15, putative OS=Tetrahymena thermophila (strain SB210) OX=312017 GN=TTHERM_00497120 PE=4 SV=1	2	1	1	1	447	50.6	9.86
	Medium	I7M7B8	Kinase domain protein OS=Tetrahymena thermophila (strain SB210) OX=312017 GN=TTHERM_00145390 PE=4 SV=2	3	1	1	1	498	57.9	8.75
	High	I7LT83	Uncharacterized protein OS=Tetrahymena thermophila (strain SB210) OX=312017 GN=TTHERM_00649410 PE=4 SV=1	5	1	1	1	289	32.8	5.5
	High	I7MKP1	Transmembrane protein, putative OS=Tetrahymena thermophila (strain SB210) OX=312017 GN=TTHERM_00589930 PE=4 SV=1	7	1	1	1	182	22	6.95
	High	Q23RK1	Basal body centrin protein OS=Tetrahymena thermophila (strain SB210) OX=312017 GN=TTHERM_00384910 PE=4 SV=1	5	1	1	1	167	19.4	4.88
	Medium	Q24I15	Transmembrane protein, putative OS=Tetrahymena thermophila (strain SB210) OX=312017 GN=TTHERM_00571590 PE=4 SV=2	4	1	1	1	199	23.1	5.2
	High	I7LVF5	GYF domain protein OS=Tetrahymena thermophila (strain SB210) OX=312017 GN=TTHERM_00341280 PE=4 SV=1	1	1	1	1	1172	136.9	6.87
	High	Q22KC9	Armadillo/beta-catenin repeat protein OS=Tetrahymena thermophila (strain SB210) OX=312017 GN=TTHERM_00313520 PE=4 SV=2	2	1	1	1	555	64.6	7.64
	High	Q241D0	O-linked GlcNAc transferase-like protein OS=Tetrahymena thermophila (strain SB210) OX=312017 GN=TTHERM_01244570 PE=4 SV=2	3	1	1	1	287	33.6	7.78
	Medium	A4VEG9	ATP-dependent DNA helicase II, 70 kDa subunit (Ku70) OS=Tetrahymena thermophila (strain SB210) OX=312017 GN=TTHERM_00561799 PE=4 SV=1	1	1	1	1	711	82.1	6.48
	High	I7M942	Uncharacterized protein OS=Tetrahymena thermophila (strain SB210) OX=312017 GN=TTHERM_00304130 PE=4 SV=1	7	1	1	1	161	19.1	8.05
	High	Q22AL1	IQ calmodulin-binding motif protein OS=Tetrahymena thermophila (strain SB210) OX=312017 GN=TTHERM_01194640 PE=4 SV=1	3	1	1	1	244	29.3	9.88
	High	I7MA79	GNAT family acetyltransferase OS=Tetrahymena thermophila (strain SB210) OX=312017 GN=TTHERM_00455130 PE=4 SV=2	5	1	1	1	263	31.3	8.5
	Medium	Q22RS7	Importin-beta amine-terminal domain protein OS=Tetrahymena thermophila (strain SB210) OX=312017 GN=TTHERM_00013110 PE=4 SV=3	1	1	1	1	873	99.2	5.14
	Low	I7LVK6	Uncharacterized protein OS=Tetrahymena thermophila (strain SB210) OX=312017 GN=TTHERM_00289380 PE=4 SV=2	4	1	1	1	179	21.7	8.95
	High	I7MCZ8	Transmembrane protein, putative OS=Tetrahymena thermophila (strain SB210) OX=312017 GN=TTHERM_00486720 PE=4 SV=1	14	1	1	1	94	10.5	10.35
	Medium	Q23DI7	Ubiquitin carboxy-terminal hydrolase OS=Tetrahymena thermophila (strain SB210) OX=312017 GN=TTHERM_00047040 PE=3 SV=2	0	1	1	1	3276	385.8	5.49
	High	I7M6I7	60S ribosomal export protein NMD3 OS=Tetrahymena thermophila (strain SB210) OX=312017 GN=TTHERM_00470530 PE=3 SV=1	2	1	1	1	625	73.3	7.25
	High	I7MCI0	Papain family cysteine protease OS=Tetrahymena thermophila (strain SB210) OX=312017 GN=TTHERM_00760310 PE=3 SV=1	4	1	1	1	331	36.4	5.45
	Low	I7M9X6	Leishmanolysin family protein OS=Tetrahymena thermophila (strain SB210) OX=312017 GN=TTHERM_00494630 PE=4 SV=1	2	1	1	1	549	61.4	7.46
	High	Q22EC6	Signal peptide peptidase OS=Tetrahymena thermophila (strain SB210) OX=312017 GN=TTHERM_00835020 PE=4 SV=2	3	1	1	1	374	42.5	7.97
	High	Q22BC2	Emp24/gp25L/p24 family protein OS=Tetrahymena thermophila (strain SB210) OX=312017 GN=TTHERM_01107340 PE=3 SV=2	6	1	1	1	215	24.3	9.39
	Medium	Q22WH7	HMG box protein, putative OS=Tetrahymena thermophila (strain SB210) OX=312017 GN=TTHERM_00155590 PE=4 SV=3	2	1	1	1	670	75.5	10.58
	High	I7LZX3	Chromosome condensation regulator RCC1 repeat protein OS=Tetrahymena thermophila (strain SB210) OX=312017 GN=TTHERM_00530380 PE=4 SV=1	1	1	1	1	726	81.3	8.72
	High	Q24HK6	Casein kinase II alpha subunit OS=Tetrahymena thermophila (strain SB210) OX=312017 GN=TTHERM_01000180 PE=3 SV=2	4	1	1	1	344	40.6	7.83
	High	I7MM45	Transmembrane protein, putative OS=Tetrahymena thermophila (strain SB210) OX=312017 GN=TTHERM_00456790 PE=4 SV=1	11	1	1	1	119	14.2	9.51
	High	Q22R57	Hsp90 ATPase activator, amine-terminal protein OS=Tetrahymena thermophila (strain SB210) OX=312017 GN=TTHERM_00024240 PE=4 SV=1	5	1	1	1	206	24.3	5.63
	High	I7MD32	Uncharacterized protein OS=Tetrahymena thermophila (strain SB210) OX=312017 GN=TTHERM_00471850 PE=4 SV=2	4	1	1	1	248	29	10.08
	Medium	I7ME31	DNA-directed RNA polymerase II subunit OS=Tetrahymena thermophila (strain SB210) OX=312017 GN=TTHERM_00522180 PE=3 SV=1	11	1	1	1	73	8.6	8.62
	High	Q241P0	Calmodulin 1 OS=Tetrahymena thermophila (strain SB210) OX=312017 GN=TTHERM_00630500 PE=3 SV=2	11	1	1	1	149	16.8	4.27
	Medium	I7MIA8	Coronin OS=Tetrahymena thermophila (strain SB210) OX=312017 GN=TTHERM_00293380 PE=3 SV=1	2	1	1	1	609	69	6.62
	High	Q22W27	Pre-mRNA-processing factor, putative OS=Tetrahymena thermophila (strain SB210) OX=312017 GN=TTHERM_00161050 PE=4 SV=2	4	1	1	1	508	56.3	6.34
	High	I7M2V8	SPT2 chromatin protein OS=Tetrahymena thermophila (strain SB210) OX=312017 GN=TTHERM_00150040 PE=4 SV=1	3	1	1	1	683	78.9	9.36
	Medium	W7X841	DEAD/DEAH-box helicase family protein OS=Tetrahymena thermophila (strain SB210) OX=312017 GN=TTHERM_000131239 PE=4 SV=1	3	1	1	1	277	31.5	5.3
	Medium	Q23CU3	AMP-dependent synthetase/ligase OS=Tetrahymena thermophila (strain SB210) OX=312017 GN=TTHERM_00052470 PE=4 SV=1	1	1	1	1	669	75.5	6.64
	Medium	I7M1Z3	Splicing factor 3A subunit 2 OS=Tetrahymena thermophila (strain SB210) OX=312017 GN=TTHERM_00343680 PE=4 SV=1	4	1	1	1	227	26.9	9.48
	Low	Q22AJ2	Antioxidant, AhpC/TSA family protein OS=Tetrahymena thermophila (strain SB210) OX=312017 GN=TTHERM_01194830 PE=4 SV=1	5	1	1	1	203	22.9	7.08
	Medium	Q241A4	Nucleoporin, putative OS=Tetrahymena thermophila (strain SB210) OX=312017 GN=TTHERM_00622800 PE=4 SV=1	1	1	1	1	962	113	7.91
	Low	I7MFH3	Cytochrome C-like protein OS=Tetrahymena thermophila (strain SB210) OX=312017 GN=TTHERM_00773580 PE=3 SV=1	6	1	1	1	114	12.1	8.78
	Medium	Q228B7	AAA family ATPase (Fragment) OS=Tetrahymena thermophila (strain SB210) OX=312017 GN=TTHERM_01608700 PE=3 SV=2	2	1	1	1	544	60.6	5.08
	Medium	I7M2A9	Calmodulin-domain kinase OS=Tetrahymena thermophila (strain SB210) OX=312017 GN=TTHERM_00589960 PE=3 SV=1	3	1	1	1	477	54	6.1
	High	I7MJ35	Electron transfer flavoprotein subunit beta OS=Tetrahymena thermophila (strain SB210) OX=312017 GN=TTHERM_00275750 PE=4 SV=1	4	1	1	1	253	28	8.31
	High	I7LWG2	Uncharacterized protein OS=Tetrahymena thermophila (strain SB210) OX=312017 GN=TTHERM_00563860 PE=4 SV=1	8	1	1	1	203	23.8	10.29
	Low	I7M1Y6	Emopamil-binding protein OS=Tetrahymena thermophila (strain SB210) OX=312017 GN=TTHERM_00341250 PE=4 SV=1	8	1	1	1	181	20.9	8.65
	High	I7M317	Parkin co-regulated protein OS=Tetrahymena thermophila (strain SB210) OX=312017 GN=TTHERM_00499570 PE=4 SV=1	5	1	1	1	249	28.4	8.95
	Medium	I7MKY6	Uncharacterized protein OS=Tetrahymena thermophila (strain SB210) OX=312017 GN=TTHERM_00411750 PE=4 SV=2	2	1	1	1	654	77.7	8.73
	Low	I7MG57	WD domain, G-beta repeat protein OS=Tetrahymena thermophila (strain SB210) OX=312017 GN=TTHERM_00316840 PE=4 SV=2	1	1	1	1	737	84.3	7.97
	High	Q22PC3	Uncharacterized protein OS=Tetrahymena thermophila (strain SB210) OX=312017 GN=TTHERM_00363200 PE=4 SV=1	4	1	1	1	279	32.3	8.5
	High	I7MEK3	Nucleolar complex-associated protein OS=Tetrahymena thermophila (strain SB210) OX=312017 GN=TTHERM_00191850 PE=4 SV=2	2	1	1	1	627	73.3	8.94
	Medium	W7XK56	ARP2/3 complex 16 kDa subunit (P16-Arc) OS=Tetrahymena thermophila (strain SB210) OX=312017 GN=TTHERM_000186039 PE=4 SV=1	6	1	1	1	158	18	9
	Low	I7LW62	Actin OS=Tetrahymena thermophila (strain SB210) OX=312017 GN=TTHERM_00310470 PE=3 SV=1	3	1	1	1	393	44.9	7.34
	High	Q23D94	SCP-like extracellular protein OS=Tetrahymena thermophila (strain SB210) OX=312017 GN=TTHERM_00048970 PE=4 SV=1	3	1	1	1	571	63.7	7.05
	High	W7XKU7	Ubiquitin family protein OS=Tetrahymena thermophila (strain SB210) OX=312017 GN=TTHERM_000085179 PE=4 SV=1	3	1	1	1	436	51.3	7.28
	Medium	I7M2Y3	NADH dehydrogenase, putative OS=Tetrahymena thermophila (strain SB210) OX=312017 GN=TTHERM_00933070 PE=4 SV=1	9	1	1	1	172	20.1	9.67
	Medium	Q237J2	Uncharacterized protein OS=Tetrahymena thermophila (strain SB210) OX=312017 GN=TTHERM_00322930 PE=4 SV=3	1	1	1	1	662	77.8	6.02
	High	Q22WH6	Uncharacterized protein OS=Tetrahymena thermophila (strain SB210) OX=312017 GN=TTHERM_00155600 PE=4 SV=1	5	1	1	1	264	29.7	6.32
	High	I7M6D6	Uncharacterized protein OS=Tetrahymena thermophila (strain SB210) OX=312017 GN=TTHERM_00529650 PE=4 SV=1	2	1	1	1	794	94.3	5.3
	Low	I7LXC4	RNA recognition motif protein OS=Tetrahymena thermophila (strain SB210) OX=312017 GN=TTHERM_00301790 PE=4 SV=1	2	1	1	1	407	46.4	8.12
	High	I7MHA3	Uncharacterized protein OS=Tetrahymena thermophila (strain SB210) OX=312017 GN=TTHERM_00058880 PE=4 SV=1	16	1	1	1	96	11.3	9.85
	Medium	W7XI50	Uncharacterized protein OS=Tetrahymena thermophila (strain SB210) OX=312017 GN=TTHERM_000128859 PE=4 SV=1	3	1	1	1	495	58.6	6.21
	High	Q22XR4	60S acidic ribosomal protein OS=Tetrahymena thermophila (strain SB210) OX=312017 GN=TTHERM_01005320 PE=3 SV=2	9	1	1	1	198	22	9.72
	High	Q22BG8	Uncharacterized protein OS=Tetrahymena thermophila (strain SB210) OX=312017 GN=TTHERM_01100440 PE=4 SV=1	2	1	1	1	456	53.3	9.54
	Medium	Q23AD7	Tyrosine kinase domain protein OS=Tetrahymena thermophila (strain SB210) OX=312017 GN=TTHERM_00426220 PE=4 SV=2	0	1	1	1	1786	206.3	8.34
	Medium	Q22U72	Divergent AAA domain protein OS=Tetrahymena thermophila (strain SB210) OX=312017 GN=TTHERM_00263110 PE=4 SV=2	3	1	1	1	539	62.7	7.78
	Medium	Q24D15	Solute carrier family protein OS=Tetrahymena thermophila (strain SB210) OX=312017 GN=TTHERM_00711780 PE=3 SV=1	4	1	1	1	339	38.7	9.64
	High	Q23DZ5	Uncharacterized protein OS=Tetrahymena thermophila (strain SB210) OX=312017 GN=TTHERM_00675650 PE=4 SV=2	4	1	1	1	318	37.5	5.01
	High	I7LX66	Diphthamide synthesis protein OS=Tetrahymena thermophila (strain SB210) OX=312017 GN=TTHERM_00658950 PE=4 SV=2	5	1	1	1	195	22.8	9
	High	I7MKT6	Uncharacterized protein OS=Tetrahymena thermophila (strain SB210) OX=312017 GN=TTHERM_00218570 PE=4 SV=1	8	1	1	1	173	20	8.68
	High	I7M1Z0	Signal recognition particle 54 kDa protein OS=Tetrahymena thermophila (strain SB210) OX=312017 GN=TTHERM_00343500 PE=3 SV=1	3	1	1	1	518	56.7	9.11
	High	Q22UW8	ADP-ribosylation factor(Arf)/Arf-like (ARL) small GTPase family protein OS=Tetrahymena thermophila (strain SB210) OX=312017 GN=TTHERM_00577350 PE=3 SV=2	6	1	1	1	181	20.5	7.33
	High	I7MLH5	SCO1/SenC family protein OS=Tetrahymena thermophila (strain SB210) OX=312017 GN=TTHERM_00557910 PE=4 SV=1	3	1	1	1	336	38.4	8.7
	Medium	Q22RD9	Synaptobrevin OS=Tetrahymena thermophila (strain SB210) OX=312017 GN=TTHERM_00016490 PE=3 SV=2	5	1	1	1	210	24.1	8.9
	High	Q22DM9	PX-SNX8-Mvp1p-like protein OS=Tetrahymena thermophila (strain SB210) OX=312017 GN=TTHERM_00939140 PE=4 SV=3	3	1	1	1	391	45.9	8.41
	Medium	Q23K15	Uncharacterized protein OS=Tetrahymena thermophila (strain SB210) OX=312017 GN=TTHERM_00196190 PE=4 SV=3	1	1	1	1	1678	197.6	6.54
	Medium	Q23R26	ABC transporter family protein OS=Tetrahymena thermophila (strain SB210) OX=312017 GN=TTHERM_00850570 PE=4 SV=2	2	1	1	1	598	67.1	8.37
	Medium	I7M491	Amine-terminal domain cyclin OS=Tetrahymena thermophila (strain SB210) OX=312017 GN=TTHERM_00780580 PE=4 SV=1	3	1	1	1	257	30	5.96
	Medium	I7M8P0	Iron-binding zinc finger CDGSH type protein OS=Tetrahymena thermophila (strain SB210) OX=312017 GN=TTHERM_00133510 PE=4 SV=1	7	1	1	1	188	21.4	9.11
	Medium	Q24BB1	SCP-2 sterol transfer family protein OS=Tetrahymena thermophila (strain SB210) OX=312017 GN=TTHERM_01299660 PE=4 SV=1	9	1	1	1	119	13	9.31
	High	I7M6R9	DNA-directed RNA polymerase subunit K OS=Tetrahymena thermophila (strain SB210) OX=312017 GN=TTHERM_00421170 PE=4 SV=1	5	1	1	1	163	18.6	4.2
	High	I7MH68	Arp2/3 complex 34 kDa subunit OS=Tetrahymena thermophila (strain SB210) OX=312017 GN=TTHERM_00053820 PE=3 SV=2	5	1	1	1	342	40.5	8.21
	Low	I7ME57	Uncharacterized protein OS=Tetrahymena thermophila (strain SB210) OX=312017 GN=TTHERM_00515240 PE=4 SV=2	1	1	1	1	1140	132.1	9.55
	High	Q22AW3	ABC transporter B family protein OS=Tetrahymena thermophila (strain SB210) OX=312017 GN=TTHERM_01151440 PE=4 SV=2	1	1	1	1	1321	147.6	8.28
	High	P0DJ61	60S ribosomal protein L39 OS=Tetrahymena thermophila (strain SB210) OX=312017 GN=RPL39 PE=1 SV=1	19	1	1	1	52	6.6	11.75
	High	I7MA94	Pre-rRNA-processing protein pno1 OS=Tetrahymena thermophila (strain SB210) OX=312017 GN=TTHERM_00456900 PE=4 SV=1	4	1	1	1	230	26.4	6.4
	Medium	I7LTC2	Uncharacterized protein OS=Tetrahymena thermophila (strain SB210) OX=312017 GN=TTHERM_00585380 PE=4 SV=2	1	1	1	1	1830	213.2	8.92
	High	Q23W20	Isocitrate dehydrogenase [NADP] OS=Tetrahymena thermophila (strain SB210) OX=312017 GN=TTHERM_00794110 PE=3 SV=3	2	1	1	1	417	47.2	6.95
	High	W7XI10	Miro-like protein OS=Tetrahymena thermophila (strain SB210) OX=312017 GN=TTHERM_001109848 PE=4 SV=1	6	1	1	1	193	22.1	8.56
	High	Q22W63	Uncharacterized protein OS=Tetrahymena thermophila (strain SB210) OX=312017 GN=TTHERM_00160690 PE=4 SV=2	10	1	1	1	102	12.1	8.59
	High	Q233X7	Uncharacterized protein OS=Tetrahymena thermophila (strain SB210) OX=312017 GN=TTHERM_00985010 PE=4 SV=2	5	1	1	1	189	22.7	5.21
	High	I7LZW2	Transmembrane protein, putative OS=Tetrahymena thermophila (strain SB210) OX=312017 GN=TTHERM_00529760 PE=4 SV=1	7	1	1	1	209	24.3	9.94
	Medium	I7M8Z5	DEAD/DEAH-box helicase family protein OS=Tetrahymena thermophila (strain SB210) OX=312017 GN=TTHERM_00219180 PE=3 SV=2	1	1	1	1	906	105.6	8.57
	Medium	Q23JZ9	PCI-domain protein OS=Tetrahymena thermophila (strain SB210) OX=312017 GN=TTHERM_00196350 PE=4 SV=1	3	1	1	1	386	44.8	6.37
	Medium	I7MIC7	Rieske iron-sulfur protein, ubiquinol-cytochrome C reductase iron-sulfur subunit OS=Tetrahymena thermophila (strain SB210) OX=312017 GN=TTHERM_00295080 PE=4 SV=1	10	1	1	1	269	30.6	7.78
	High	Q24FU8	Uncharacterized protein OS=Tetrahymena thermophila (strain SB210) OX=312017 GN=TTHERM_00941470 PE=4 SV=1	3	1	1	1	590	70	9.25
	High	I7M9E7	Uncharacterized protein OS=Tetrahymena thermophila (strain SB210) OX=312017 GN=TTHERM_00151580 PE=4 SV=1	14	1	1	1	105	12.3	8.27
	Medium	I7MLS8	WD domain, G-beta repeat protein OS=Tetrahymena thermophila (strain SB210) OX=312017 GN=TTHERM_00494570 PE=4 SV=1	2	1	1	1	609	70.3	7.37
	High	I7M484	Transmembrane protein, putative OS=Tetrahymena thermophila (strain SB210) OX=312017 GN=TTHERM_00765330 PE=4 SV=1	11	1	1	1	130	15.6	9.44
	High	I7M0X0	Eukaryotic translation initiation factor eIF2A OS=Tetrahymena thermophila (strain SB210) OX=312017 GN=TTHERM_00294790 PE=4 SV=2	2	1	1	1	734	85.8	9.03
	High	I7M6Y9	Dolichol-phosphate mannosyltransferase subunit 1 OS=Tetrahymena thermophila (strain SB210) OX=312017 GN=TTHERM_00069210 PE=3 SV=1	6	1	1	1	240	27.5	9.13
	Medium	W7X3U5	U6 snRNA associated-like-Smprotein OS=Tetrahymena thermophila (strain SB210) OX=312017 GN=TTHERM_000647359 PE=4 SV=1	13	1	1	1	90	10.4	8.48
	High	I7LT74	Intraflagellar transporter-like protein OS=Tetrahymena thermophila (strain SB210) OX=312017 GN=TTHERM_00648910 PE=1 SV=2	3	1	1	1	434	49.5	5.25
	High	Q229Q2	MFS transporter OS=Tetrahymena thermophila (strain SB210) OX=312017 GN=TTHERM_01347930 PE=4 SV=1	2	1	1	1	547	61	9.16
	Medium	Q22BR3	Small guanosine triphosphatase family Ras-related in brain (Rab) family protein OS=Tetrahymena thermophila (strain SB210) OX=312017 GN=TTHERM_01085570 PE=4 SV=2	5	1	1	1	218	24.8	7.39
	High	Q241C2	HSA protein OS=Tetrahymena thermophila (strain SB210) OX=312017 GN=TTHERM_01245640 PE=4 SV=2	1	1	1	1	1228	145.3	6.54
	Medium	I7MDB4	Alkylglycerone-phosphate synthase OS=Tetrahymena thermophila (strain SB210) OX=312017 GN=TTHERM_00053800 PE=3 SV=2	2	1	1	1	597	67.5	8.22
	High	Q234M5	2-aminoethylphosphonate-pyruvate transaminase OS=Tetrahymena thermophila (strain SB210) OX=312017 GN=TTHERM_00102730 PE=3 SV=1	3	1	1	1	415	46.3	7.99
	Medium	A4VD40	Uncharacterized protein OS=Tetrahymena thermophila (strain SB210) OX=312017 GN=TTHERM_00579319 PE=4 SV=1	1	1	1	1	1086	125.6	5.35
	High	Q228K2	SNF2 family amine-terminal protein (Fragment) OS=Tetrahymena thermophila (strain SB210) OX=312017 GN=TTHERM_01546860 PE=4 SV=2	1	1	1	1	1859	219.3	5.44
	Medium	Q239A3	Piwi domain protein OS=Tetrahymena thermophila (strain SB210) OX=312017 GN=TTHERM_00449120 PE=3 SV=2	1	1	1	1	896	104.3	9.19
	Medium	I7M6B6	Nop14 family protein OS=Tetrahymena thermophila (strain SB210) OX=312017 GN=TTHERM_00584670 PE=4 SV=2	3	1	1	1	454	53.2	4.73
	Medium	I7MGY6	RNA recognition motif 1 in heterogeneous nuclear ribonucleoprotein hnRNP protein OS=Tetrahymena thermophila (strain SB210) OX=312017 GN=TTHERM_00419990 PE=4 SV=1	1	1	1	1	1468	167.3	9.79
	Medium	Q23D19	RNA recognition motif 1 in heterogeneous nuclear ribonucleoprotein hnRNP protein OS=Tetrahymena thermophila (strain SB210) OX=312017 GN=TTHERM_00051700 PE=4 SV=2	1	1	1	1	1086	125.2	9.01
	High	Q22PJ5	Transmembrane protein, putative OS=Tetrahymena thermophila (strain SB210) OX=312017 GN=TTHERM_00361490 PE=4 SV=2	3	1	1	1	490	57.7	7.23
	Medium	W7XJY1	Nuclear movement protein OS=Tetrahymena thermophila (strain SB210) OX=312017 GN=TTHERM_000074329 PE=4 SV=1	6	1	1	1	335	38.8	5.73
	High	Q23AW2	Nucleotide-sugar transporter OS=Tetrahymena thermophila (strain SB210) OX=312017 GN=TTHERM_00654150 PE=4 SV=1	2	1	1	1	391	44.3	7.17
	High	Q23VZ3	Uncharacterized protein OS=Tetrahymena thermophila (strain SB210) OX=312017 GN=TTHERM_00794380 PE=4 SV=1	4	1	1	1	337	40.1	8.13
	Medium	Q22A08	Uncharacterized protein OS=Tetrahymena thermophila (strain SB210) OX=312017 GN=TTHERM_01298570 PE=4 SV=2	4	1	1	1	238	27.5	8.35
	High	Q23KG9	Vacuolar ATP synthase subunit E OS=Tetrahymena thermophila (strain SB210) OX=312017 GN=TTHERM_00193660 PE=4 SV=1	4	1	1	1	229	26.8	8.98
	High	A4VE64	Dynein light chain OS=Tetrahymena thermophila (strain SB210) OX=312017 GN=TTHERM_00449029 PE=3 SV=2	11	1	1	1	92	10.8	7.37
	High	I7M1V7	DNA helicase OS=Tetrahymena thermophila (strain SB210) OX=312017 GN=TTHERM_00277550 PE=3 SV=1	1	1	1	1	797	89.8	6.79
	High	I7MIM0	Uncharacterized protein OS=Tetrahymena thermophila (strain SB210) OX=312017 GN=TTHERM_00402070 PE=4 SV=2	13	1	1	1	120	13.7	8.65
	Medium	Q22CT6	Uncharacterized protein OS=Tetrahymena thermophila (strain SB210) OX=312017 GN=TTHERM_01016050 PE=4 SV=2	6	1	1	1	229	26.2	9.58
	High	W7X7E3	Uncharacterized protein OS=Tetrahymena thermophila (strain SB210) OX=312017 GN=TTHERM_000355952 PE=4 SV=1	5	1	1	1	264	31.5	6.14
	High	Q22YL0	Uncharacterized protein OS=Tetrahymena thermophila (strain SB210) OX=312017 GN=TTHERM_00601860 PE=4 SV=3	10	1	1	1	114	13	8.32
	Medium	I7LWS7	Papain family cysteine protease OS=Tetrahymena thermophila (strain SB210) OX=312017 GN=TTHERM_00348660 PE=3 SV=2	2	1	1	1	371	41.2	6.42
	High	Q23S01	Transmembrane protein, putative OS=Tetrahymena thermophila (strain SB210) OX=312017 GN=TTHERM_00626980 PE=4 SV=1	15	1	1	1	103	11.9	9.28
	Medium	I7MN06	Tetratricopeptide repeat protein OS=Tetrahymena thermophila (strain SB210) OX=312017 GN=TTHERM_00497260 PE=4 SV=1	1	1	1	1	940	109.8	6.19
	Medium	I7M6K8	Nuclear cap-binding protein subunit 2 OS=Tetrahymena thermophila (strain SB210) OX=312017 GN=TTHERM_00471730 PE=3 SV=1	4	1	1	1	236	28.1	9.04
	Medium	Q23MA4	Tetratricopeptide repeat protein OS=Tetrahymena thermophila (strain SB210) OX=312017 GN=TTHERM_00621550 PE=4 SV=2	1	1	1	1	1887	222.9	6.77
	Medium	Q236I6	Uncharacterized protein OS=Tetrahymena thermophila (strain SB210) OX=312017 GN=TTHERM_00088100 PE=4 SV=3	2	1	1	1	463	56.3	9.25
	High	W7XJ86	Kinase domain protein OS=Tetrahymena thermophila (strain SB210) OX=312017 GN=TTHERM_001541732 PE=4 SV=1	1	1	1	1	754	88.9	7.14
	Medium	I7MDR0	Helix turn-helix protein OS=Tetrahymena thermophila (strain SB210) OX=312017 GN=TTHERM_00140920 PE=4 SV=1	9	1	1	1	132	15.1	9.26
	High	I7LY62	WD repeat protein OS=Tetrahymena thermophila (strain SB210) OX=312017 GN=TTHERM_00498220 PE=4 SV=2	1	1	1	1	1840	214.7	5.3
	High	Q23YX0	Polyadenylate-binding protein OS=Tetrahymena thermophila (strain SB210) OX=312017 GN=TTHERM_00857880 PE=4 SV=2	2	1	1	1	809	93.6	9.88
	High	Q23FM4	Elongation factor G domain protein OS=Tetrahymena thermophila (strain SB210) OX=312017 GN=TTHERM_00079910 PE=4 SV=1	1	1	1	1	972	111.5	5.3
	High	I7MKI9	DEAD/DEAH-box helicase OS=Tetrahymena thermophila (strain SB210) OX=312017 GN=TTHERM_00131240 PE=4 SV=2	1	1	1	1	849	99.6	5.1
	High	Q24FQ8	Microtubule-binding protein MIP-T3 OS=Tetrahymena thermophila (strain SB210) OX=312017 GN=TTHERM_01070330 PE=4 SV=1	3	1	1	1	451	49.5	7.83
	High	Q228N5	ADP-ribosylation factor family protein OS=Tetrahymena thermophila (strain SB210) OX=312017 GN=TTHERM_01528500 PE=4 SV=1	5	1	1	1	219	24.9	8.38
	High	I7MH21	RNA-binding family CELF1 RNA recognition motif 3 in CELF/bruno-like protein OS=Tetrahymena thermophila (strain SB210) OX=312017 GN=TTHERM_00421000 PE=4 SV=2	3	1	1	1	442	50.9	6.81
	High	I7ME85	Calcium-transporting ATPase OS=Tetrahymena thermophila (strain SB210) OX=312017 GN=TTHERM_00268090 PE=3 SV=2	1	1	1	1	1067	118.4	6.06
	Medium	Q22GF5	Serine/Threonine kinase domain protein OS=Tetrahymena thermophila (strain SB210) OX=312017 GN=TTHERM_00703680 PE=4 SV=2	1	1	1	1	1118	131.6	7.97
	High	I7MF64	Uncharacterized protein OS=Tetrahymena thermophila (strain SB210) OX=312017 GN=TTHERM_00133740 PE=4 SV=2	1	1	1	1	1090	129.5	8.47
	High	Q247V8	Peptidase family S49 protein OS=Tetrahymena thermophila (strain SB210) OX=312017 GN=TTHERM_00534100 PE=4 SV=2	6	1	1	1	250	28.3	8.41
	High	Q22CJ9	Transcription elongation factor 1 homolog OS=Tetrahymena thermophila (strain SB210) OX=312017 GN=TTHERM_01043100 PE=3 SV=1	12	1	1	1	109	12.5	5.64
	Medium	Q245X3	MFS transporter OS=Tetrahymena thermophila (strain SB210) OX=312017 GN=TTHERM_00245250 PE=4 SV=2	3	1	1	1	518	58.2	9.22
	High	I7M9K6	Emp24/gp25L/p24 family protein OS=Tetrahymena thermophila (strain SB210) OX=312017 GN=TTHERM_00502100 PE=3 SV=1	6	1	1	1	200	22.9	9.2
	High	I7LWY7	Electron transfer flavoprotein ubiquinone oxidoreductase OS=Tetrahymena thermophila (strain SB210) OX=312017 GN=TTHERM_00444850 PE=4 SV=2	2	1	1	1	671	76.1	8.43
	High	I7MGM5	Uncharacterized protein OS=Tetrahymena thermophila (strain SB210) OX=312017 GN=TTHERM_00471040 PE=4 SV=1	1	1	1	1	1127	126.1	8.02
	Medium	Q22W12	Uncharacterized protein OS=Tetrahymena thermophila (strain SB210) OX=312017 GN=TTHERM_00161200 PE=4 SV=2	9	1	1	1	89	10.3	8.44
	High	Q232X8	Cytochrome P450 family monooxygenase OS=Tetrahymena thermophila (strain SB210) OX=312017 GN=TTHERM_00395750 PE=3 SV=1	3	1	1	1	502	58.5	8.87
	Medium	Q23FU4	Oxidoreductase (Short-chain dehydrogenase family) OS=Tetrahymena thermophila (strain SB210) OX=312017 GN=TTHERM_00079200 PE=4 SV=2	4	1	1	1	313	34.1	8.03
	High	Q23VX9	Transmembrane protein, putative OS=Tetrahymena thermophila (strain SB210) OX=312017 GN=TTHERM_00794520 PE=4 SV=1	4	1	1	1	272	30.9	4.86
	Medium	Q23BT7	Tetratricopeptide repeat protein OS=Tetrahymena thermophila (strain SB210) OX=312017 GN=TTHERM_00227450 PE=4 SV=1	5	1	1	1	548	64	8.13
	Low	Q22M08	Dynein heavy chain family protein OS=Tetrahymena thermophila (strain SB210) OX=312017 GN=TTHERM_00039110 PE=4 SV=2	1	1	1	1	6626	781.2	7.05
	Medium	Q24GG6	Membrane protein, putative OS=Tetrahymena thermophila (strain SB210) OX=312017 GN=TTHERM_00726250 PE=4 SV=2	3	1	1	1	312	36.6	9.47
	High	Q22B31	Uncharacterized protein OS=Tetrahymena thermophila (strain SB210) OX=312017 GN=TTHERM_01125120 PE=4 SV=1	5	1	1	1	347	34.5	4.88
	High	W7XL30	U3 small nucleolar ribonucleoprotein IMP3 OS=Tetrahymena thermophila (strain SB210) OX=312017 GN=TTHERM_000593080 PE=4 SV=1	6	1	1	1	183	22	9
	High	Q24FD4	Serine/threonine-protein phosphatase OS=Tetrahymena thermophila (strain SB210) OX=312017 GN=TTHERM_00865290 PE=3 SV=2	3	1	1	1	317	36.3	5.49
	High	I7LVT1	Periodic tryptophan protein OS=Tetrahymena thermophila (strain SB210) OX=312017 GN=TTHERM_00590030 PE=4 SV=2	3	1	1	1	493	56.2	4.7
	High	I7MN07	Transmembrane protein, putative OS=Tetrahymena thermophila (strain SB210) OX=312017 GN=TTHERM_00497310 PE=4 SV=1	15	1	1	1	170	18.9	8.51
	High	I7M907	Rrp15p protein OS=Tetrahymena thermophila (strain SB210) OX=312017 GN=TTHERM_00220830 PE=4 SV=1	13	1	1	1	202	23.5	9.88
	High	I7LXR1	Transmembrane protein, putative OS=Tetrahymena thermophila (strain SB210) OX=312017 GN=TTHERM_00780550 PE=4 SV=1	4	1	1	1	247	27.9	5.12
	High	I7LWU8	Uncharacterized protein OS=Tetrahymena thermophila (strain SB210) OX=312017 GN=TTHERM_00492510 PE=4 SV=1	12	1	1	1	147	16.7	9.74
	High	Q229Z6	POC1 centriolar protein homolog OS=Tetrahymena thermophila (strain SB210) OX=312017 GN=TTHERM_01308010 PE=3 SV=1	2	1	1	1	634	71.3	8.16
	High	Q23AC8	Chaperone DnaJ OS=Tetrahymena thermophila (strain SB210) OX=312017 GN=TTHERM_00426310 PE=4 SV=1	6	1	1	1	280	30.2	8.43
	High	W7XFS7	Small nuclear ribonucleoprotein OS=Tetrahymena thermophila (strain SB210) OX=312017 GN=TTHERM_000549639 PE=3 SV=1	11	1	1	1	79	9.1	7.18
	Low	Q23QB5	Transmembrane protein, putative OS=Tetrahymena thermophila (strain SB210) OX=312017 GN=TTHERM_00581730 PE=4 SV=2	1	1	1	1	1615	190.1	8.27
	High	I7LWX6	DNA-directed RNA polymerase subunit OS=Tetrahymena thermophila (strain SB210) OX=312017 GN=TTHERM_00444250 PE=3 SV=1	9	1	1	1	108	12.5	7.61
	High	Q22W14	Replication factor C, activator 1 OS=Tetrahymena thermophila (strain SB210) OX=312017 GN=TTHERM_00161180 PE=4 SV=2	2	1	1	1	423	49.1	9.57
	Medium	Q22ND0	Uncharacterized protein OS=Tetrahymena thermophila (strain SB210) OX=312017 GN=TTHERM_00204140 PE=4 SV=1	2	1	1	1	457	50.9	10.29
	High	Q22BA6	Rhodopsin-like GPCR transmembrane domain protein OS=Tetrahymena thermophila (strain SB210) OX=312017 GN=TTHERM_01108490 PE=4 SV=2	3	1	1	1	427	48.9	8.02
	Medium	I7MAF0	Uncharacterized protein OS=Tetrahymena thermophila (strain SB210) OX=312017 GN=TTHERM_00616320 PE=4 SV=1	13	1	1	1	127	15.2	9.17
	High	Q22ZG2	Oligosaccharyltransferase subunit ribophorin II OS=Tetrahymena thermophila (strain SB210) OX=312017 GN=TTHERM_01097950 PE=4 SV=2	1	1	1	1	671	77.2	7.77
	High	I7M308	Radial spoke 3 protein OS=Tetrahymena thermophila (strain SB210) OX=312017 GN=TTHERM_00566810 PE=4 SV=1	2	1	1	1	691	80	5.14
	Low	I7M803	Uncharacterized protein OS=Tetrahymena thermophila (strain SB210) OX=312017 GN=TTHERM_00189300 PE=4 SV=1	5	1	1	1	164	19.5	11.99
	High	I7MLA2	PIG-X/PBN1 family protein OS=Tetrahymena thermophila (strain SB210) OX=312017 GN=TTHERM_00151720 PE=4 SV=2	2	1	1	1	458	54	8.18
	High	I7LTV1	Molecular chaperone DnaK OS=Tetrahymena thermophila (strain SB210) OX=312017 GN=TTHERM_00058550 PE=3 SV=1	2	1	1	1	645	71.8	8.94
	High	Q24HM0	Amine-terminal domain guanylate-binding protein OS=Tetrahymena thermophila (strain SB210) OX=312017 GN=TTHERM_01055670 PE=4 SV=2	1	1	1	1	853	101.1	5.77
	High	I7MHJ4	Uncharacterized protein OS=Tetrahymena thermophila (strain SB210) OX=312017 GN=TTHERM_00494880 PE=4 SV=2	1	1	1	1	1078	126.4	5.01
	High	Q23DP7	TraB family protein OS=Tetrahymena thermophila (strain SB210) OX=312017 GN=TTHERM_00046440 PE=4 SV=2	3	1	1	1	385	44.9	8.57
	High	I7MM42	Endoplasmic reticulum-intermediate compartment protein OS=Tetrahymena thermophila (strain SB210) OX=312017 GN=TTHERM_00455630 PE=4 SV=1	4	1	1	1	348	39	7.49
	High	I7MJG2	AP complex subunit sigma OS=Tetrahymena thermophila (strain SB210) OX=312017 GN=TTHERM_00327270 PE=3 SV=1	8	1	1	1	142	17.1	6.33
	High	I7LZW8	Uncharacterized protein OS=Tetrahymena thermophila (strain SB210) OX=312017 GN=TTHERM_00530070 PE=4 SV=1	1	1	1	1	842	100.4	4.74
	Medium	Q23FA1	Integral membrane protein OS=Tetrahymena thermophila (strain SB210) OX=312017 GN=TTHERM_00382130 PE=4 SV=2	9	1	1	1	190	21.5	8.95
	Medium	Q23AW6	Transmembrane protein, putative OS=Tetrahymena thermophila (strain SB210) OX=312017 GN=TTHERM_00654110 PE=4 SV=2	0	1	1	1	3032	344	7.81
	Medium	I7M3G2	Uncharacterized protein OS=Tetrahymena thermophila (strain SB210) OX=312017 GN=TTHERM_00444720 PE=4 SV=2	3	1	1	1	367	44.1	8.79
	High	I7MEL5	Mov34/MPN/PAD-1 family: proteasomal regulatory protein rpn11 and signalosome complex protein OS=Tetrahymena thermophila (strain SB210) OX=312017 GN=TTHERM_00476810 PE=4 SV=1	4	1	1	1	312	35.7	6.04
	High	Q22UM4	Hydrocephalus-inducing protein OS=Tetrahymena thermophila (strain SB210) OX=312017 GN=TTHERM_00551040 PE=4 SV=1	0	1	1	1	4925	559.5	6.62
	High	I7M7R1	Ras-related C3 botulinum toxin substrate 1 (Rho family, small GTP-binding Rac1)-like protein OS=Tetrahymena thermophila (strain SB210) OX=312017 GN=TTHERM_00267910 PE=4 SV=1	4	1	1	1	196	22.1	8
	Medium	I7M155	Transmembrane protein, putative OS=Tetrahymena thermophila (strain SB210) OX=312017 GN=TTHERM_00509080 PE=4 SV=2	3	1	1	1	377	44.3	8.44
	High	Q22XS5	V-type proton ATPase subunit a OS=Tetrahymena thermophila (strain SB210) OX=312017 GN=TTHERM_01005210 PE=3 SV=2	1	1	1	1	915	105.9	7.9
	High	Q24DH5	Transmembrane protein, putative (Fragment) OS=Tetrahymena thermophila (strain SB210) OX=312017 GN=TTHERM_00971980 PE=4 SV=2	2	1	1	1	383	44.1	9.54
	Low	I7MA77	Ribosomal protein L51/S25/CI-B8 domain protein OS=Tetrahymena thermophila (strain SB210) OX=312017 GN=TTHERM_00659070 PE=4 SV=2	16	1	1	1	103	12.1	9.1
	High	Q234G6	V-type proton ATPase subunit C OS=Tetrahymena thermophila (strain SB210) OX=312017 GN=TTHERM_00105320 PE=3 SV=2	2	1	1	1	402	46.6	6.81
	Medium	Q23R09	Biopterin-dependent aromatic amino acid hydroxylase OS=Tetrahymena thermophila (strain SB210) OX=312017 GN=TTHERM_00997520 PE=4 SV=2	3	1	1	1	442	52.1	7.33
	Medium	I7M915	RNA-binding protein OS=Tetrahymena thermophila (strain SB210) OX=312017 GN=TTHERM_00408740 PE=4 SV=1	1	1	1	1	718	82.5	9
	High	I7LTL7	MIZ zinc finger protein OS=Tetrahymena thermophila (strain SB210) OX=312017 GN=TTHERM_00442270 PE=4 SV=2	1	1	1	1	1321	148.8	5.17
	High	Q24FU7	RNA recognition motif protein OS=Tetrahymena thermophila (strain SB210) OX=312017 GN=TTHERM_00941480 PE=4 SV=1	5	1	1	1	245	29.3	10.02
	Low	Q234G8	WD40 domain protein OS=Tetrahymena thermophila (strain SB210) OX=312017 GN=TTHERM_00105300 PE=4 SV=2	1	1	1	1	1293	152.4	7.28
	High	I7MFP3	DEAD-box ATP-dependent RNA helicase OS=Tetrahymena thermophila (strain SB210) OX=312017 GN=TTHERM_00220750 PE=4 SV=1	3	1	1	1	396	45.6	6.71
	High	I7M3A2	Uncharacterized protein OS=Tetrahymena thermophila (strain SB210) OX=312017 GN=TTHERM_00348450 PE=4 SV=2	2	1	1	1	604	71.1	5.71
	Medium	Q24CM8	Cytochrome P450 family monooxygenase OS=Tetrahymena thermophila (strain SB210) OX=312017 GN=TTHERM_01280630 PE=3 SV=2	2	1	1	1	523	61.3	8.9
	Medium	Q22R76	Elongator complex protein 1 OS=Tetrahymena thermophila (strain SB210) OX=312017 GN=TTHERM_00024050 PE=3 SV=2	1	1	1	1	1315	150.9	6.13
	High	I7MDV9	Uncharacterized protein OS=Tetrahymena thermophila (strain SB210) OX=312017 GN=TTHERM_00293300 PE=4 SV=2	1	1	1	1	867	102.9	6.42
	Medium	Q23DR8	Phosphatidylserine synthase OS=Tetrahymena thermophila (strain SB210) OX=312017 GN=TTHERM_00046230 PE=4 SV=1	2	1	1	1	406	48.3	8.43
	Medium	Q23KF5	Type III restriction enzyme, res subunit family protein OS=Tetrahymena thermophila (strain SB210) OX=312017 GN=TTHERM_00193800 PE=4 SV=2	0	1	1	1	2196	255.8	7.44
	High	Q22XU5	Gamma-carbonic anhydrase OS=Tetrahymena thermophila (strain SB210) OX=312017 GN=TTHERM_01005010 PE=4 SV=2	4	1	1	1	257	28.2	6.87
	High	I7MM85	NAD-dependent epimerase/dehydratase family protein OS=Tetrahymena thermophila (strain SB210) OX=312017 GN=TTHERM_00301740 PE=4 SV=1	5	1	1	1	250	28.4	8.63
	High	I7LWA3	Signal recognition particle subunit SRP72 OS=Tetrahymena thermophila (strain SB210) OX=312017 GN=TTHERM_00147640 PE=3 SV=1	2	1	1	1	644	74.5	9.11
	High	I7M6Q5	Transmembrane protein, putative OS=Tetrahymena thermophila (strain SB210) OX=312017 GN=TTHERM_00420460 PE=4 SV=1	3	1	1	1	508	58.8	5.57
	High	I7MDT7	Mitochondrial pyruvate carrier OS=Tetrahymena thermophila (strain SB210) OX=312017 GN=TTHERM_00145360 PE=3 SV=2	8	1	1	1	116	13.4	9.63
	High	W7X772	Ribosomal RNA-processing protein 8 OS=Tetrahymena thermophila (strain SB210) OX=312017 GN=TTHERM_000085239 PE=3 SV=1	2	1	1	1	376	43.3	9.52
	High	Q24D03	Nucleotide-sugar transporter OS=Tetrahymena thermophila (strain SB210) OX=312017 GN=TTHERM_00711900 PE=4 SV=1	3	1	1	1	406	45.5	7.4
	High	I7LW24	NADH-cytochrome b5 reductase OS=Tetrahymena thermophila (strain SB210) OX=312017 GN=TTHERM_00411740 PE=3 SV=1	4	1	1	1	301	34.1	8.76
	High	Q24GJ1	Transmembrane protein, putative OS=Tetrahymena thermophila (strain SB210) OX=312017 GN=TTHERM_00725990 PE=4 SV=3	3	1	1	1	504	57.9	5.94
	Medium	Q22SC7	Uncharacterized protein OS=Tetrahymena thermophila (strain SB210) OX=312017 GN=TTHERM_00006090 PE=4 SV=1	1	1	1	1	823	94.8	9.28
	High	Q23CU8	Asparagine synthetase OS=Tetrahymena thermophila (strain SB210) OX=312017 GN=TTHERM_00052420 PE=4 SV=1	2	1	1	1	585	67.1	6.21
	Medium	Q23PQ3	Plasma-membrane choline transporter OS=Tetrahymena thermophila (strain SB210) OX=312017 GN=TTHERM_00463800 PE=3 SV=1	1	1	1	1	610	68.1	6.28
	High	Q23FT2	Fop carboxy-terminal duplication domain protein OS=Tetrahymena thermophila (strain SB210) OX=312017 GN=TTHERM_00079320 PE=4 SV=2	7	1	1	1	129	14.7	10.98
	Medium	P41353	Histone H3.3 OS=Tetrahymena thermophila (strain SB210) OX=312017 GN=HHT3 PE=1 SV=2	5	1	1	1	136	15.5	11.3
	High	I7LY51	Uncharacterized protein OS=Tetrahymena thermophila (strain SB210) OX=312017 GN=TTHERM_00497630 PE=4 SV=1	2	1	1	1	774	89.9	8.87
	High	I7M4E9	DnaK protein OS=Tetrahymena thermophila (strain SB210) OX=312017 GN=TTHERM_00688300 PE=3 SV=2	1	1	1	1	871	98.6	8.24
	High	Q23RI2	Calcium-transporting ATPase OS=Tetrahymena thermophila (strain SB210) OX=312017 GN=TTHERM_00387080 PE=3 SV=2	1	1	1	1	1074	120	5.57
	High	I7M830	Zinc finger C-x8-C-x5-C-x3-H type protein OS=Tetrahymena thermophila (strain SB210) OX=312017 GN=TTHERM_00191720 PE=4 SV=2	3	1	1	1	446	49.4	9.61
	High	I7MFS0	ZPR1 zinc-finger protein OS=Tetrahymena thermophila (strain SB210) OX=312017 GN=TTHERM_00723540 PE=4 SV=1	2	1	1	1	476	54.8	4.89
	High	I7MGC6	Small guanosine triphosphatase family Ras family protein OS=Tetrahymena thermophila (strain SB210) OX=312017 GN=TTHERM_00149430 PE=4 SV=1	5	1	1	1	207	23	8.79
	High	I7MK38	U2 snRNP auxilliary splicing factor OS=Tetrahymena thermophila (strain SB210) OX=312017 GN=TTHERM_00525150 PE=4 SV=1	2	1	1	1	480	55.7	6.24
