# Supplementary material for: Structural insight into the intraflagellar transport complex IFT-A and its assembly in the anterograde IFT train
Source: Nat Commun. 2023 Mar 17;14:1506. doi: 10.1038/s41467-023-37208-2 (PMC10023715; doi:10.1038/s41467-023-37208-2)
Supplement: Supplementary file 5 — Supplementary Data 2 [file 41467_2023_37208_MOESM5_ESM.xlsx]

## Sheet: IFT140
IFT140
H.sapiens	T.thermophila	Status	Disease
H24Y	V25	cargo binding	Jeune asphyxiating thoracic dystrophy, JATD
E48K	E44	cargo binding	Retinitis pigmentosa, RP
P71L	P66	[IFT-A]-[IFT-A]	Retinitis pigmentosa, RP
L109P	I104	[IFT-A]-[IFT-A]	Cranioectodermal dysplasia, CED
L129W	V124	[IFT-A]-[IFT-A]	Retinitis pigmentosa, RP
G212R	G167	cargo binding	Mainzer saldino syndrome, MSS
I233M	I188	cargo binding	Mainzer saldino syndrome, MSS
E267G	P222	cargo binding	Mainzer saldino syndrome, MSS
V292M	A248	cargo binding	Mainzer saldino syndrome, MSS
Y311C	Y267	cargo binding	Mainzer saldino syndrome, MSS
C329R	S299	cargo binding	Leber congenital amaurosis, LCA
C333Y	E303	cargo binding	Retinitis pigmentosa, RP
A341T	A311	cargo binding	Retinitis pigmentosa, RP
Q378R	R346	cargo binding	Retinal degeneration
L404H	V372	cargo binding	Pulmonary arterial hypertension
R407W	T375	cargo binding	Short-rib thoracic dysplasia, SRTD
A418P	L387	cargo binding	Retinitis pigmentosa, RP
T434M	S404	cargo binding	Retinal degeneration
L440P	F410	cargo binding	Mainzer saldino syndrome, MSS
V464L	I434	cargo binding	Retinitis pigmentosa, RP
T484M	C458	cargo binding	Leber congenital amaurosis, LCA
G522E	G496	cargo binding	Mainzer saldino syndrome, MSS
R576Q	A550	cargo binding	Mainzer saldino syndrome, MSS
D613N	E590	cargo binding	Oligozoospermia, asthenozoospermia and teratozoospermia
P648S	P597	cargo binding	Leber congenital amaurosis, LCA
P658L	R607	cargo binding	Retinitis pigmentosa, RP
C663W	I612	cargo binding	Retinitis pigmentosa, RP
E664K	S613	cargo binding	Mainzer saldino syndrome, MSS
R713Q	L675	cargo binding	Retinal degeneration
P726L	P688	cargo binding	Mainzer saldino syndrome, MSS
E790K	E744	[IFT-A]-[IFT-A]	Leber congenital amaurosis, LCA
R816W	R770	subunit interactions within IFT-A	Short-rib thoracic dysplasia, SRTD
R848C	Q802	subunit interactions within IFT-A	Retinitis pigmentosa, RP
R871C	R825	subunit interactions within IFT-A	Retinitis pigmentosa, RP
R884W	N838	subunit interactions within IFT-A	Short-rib thoracic dysplasia, SRTD
Y923D	Y877	subunit interactions within IFT-A	Mainzer saldino syndrome, MSS
S939P	L893	subunit interactions within IFT-A	Retinitis pigmentosa, RP
E966K	E922	[IFT-A]-[IFT-A]	Retinal degeneration
A974V	A930	[IFT-A]-[IFT-A]	Retinitis pigmentosa, RP
N1009T	N965	[IFT-A]-[IFT-A]	Retinal degeneration
R1044C	R1000	[IFT-A]-[IFT-A]	Retinal degeneration
D1082V	Q1037	subunit interactions within IFT-A	Mainzer saldino syndrome, MSS
G1276E	A1239	subunit interactions within IFT-A	Retinitis pigmentosa, RP
A1330T	E1290	[IFT-A]-[IFT-A]	Retinitis pigmentosa, RP
C1360R	C1320	[IFT-A]-[IFT-A]	Mainzer saldino syndrome, MSS
L1399P	I1359	[IFT-A]-[IFT-A]	Retinitis pigmentosa, RP
S1416N	D1374	subunit interactions within IFT-A	Asthenoteratozoospermia

## Sheet: IFT144
IFT144
H.sapiens	T.thermophila	Status	Disease
F5S	F8	cargo binding	Nephronophthisis, NPHP
L7P	F10	cargo binding	Jeune asphyxiating thoracic dystrophy, JATD
A30P	A32	cargo binding	Senior-Løken syndrome, SLSN
V68D	F72	cargo binding	Senior-Løken syndrome, SLSN
G109E	H113	cargo binding	Senior-Løken syndrome, SLSN
D159N	E163	cargo binding	Short-rib thoracic dysplasia, SRTD
F249S	F253	cargo binding	Jeune asphyxiating thoracic dystrophy, JATD
R272C	R276	cargo binding	Senior-Løken syndrome, SLSN
N273D	I277	cargo binding	Jeune asphyxiating thoracic dystrophy, JATD
G294R	G298	cargo binding	Short-rib thoracic dysplasia, SRTD
L325S	M330	cargo binding	Nephronophthisis, NPHP
I478M	I488	cargo binding	Cranioectodermal dysplasia, CED
H481R	I491	cargo binding	Nephronophthisis, NPHP
D493H	S503	cargo binding	Nephronophthisis, NPHP
G495R	G505	cargo binding	hypotonia,facial dysmorphism and retardation
I520T	I531	cargo binding	Nephronophthisis, NPHP
L710S	I736	subunit interactions within IFT-A	Cranioectodermal dysplasia, CED
G789R	G815	subunit interactions within IFT-A	Jeune asphyxiating thoracic dystrophy, JATD
K854T	K889	subunit interactions within IFT-A	Retinitis pigmentosa, RP
L862P	L897	subunit interactions within IFT-A	Cranioectodermal dysplasia, CED
A914D	A949	subunit interactions within IFT-A	Nephronophthisis, NPHP
S926I	D961	subunit interactions within IFT-A	Retinitis pigmentosa, RP
R929C	R964	subunit interactions within IFT-A	Nephronophthisis, NPHP
Q989P	Q1025	[IFT-A]-[IFT-A]	Nephronophthisis, NPHP
A1125V	A1154	subunit interactions within IFT-A	Retinitis pigmentosa, RP
G1172E	A1205	[IFT-A]-[IFT-B]	Retinitis pigmentosa, RP
R1178Q	R1211	[IFT-A]-[IFT-B]	Nephronophthisis, NPHP
E1235K	E1268	[IFT-A]-[IFT-B]	Nephronophthisis, NPHP
C1253Y	C1286	[IFT-A]-[IFT-A]	Nephronophthisis, NPHP
C1267Y	C1300	[IFT-A]-[IFT-A]	Jeune asphyxiating thoracic dystrophy, JATD
K1271E	Q1304	[IFT-A]-[IFT-A]	Asthenoteratozoospermia

## Sheet: IFT139
IFT139
H.sapiens	T.thermophila	Status	Disease
A44D	A51	[IFT-A]-[IFT-B]	Jeune asphyxiating thoracic dystrophy, JATD
F60Y	L67	[IFT-A]-[IFT-B]	Meckel-Gruber syndrome, MKS
A127T	A134	[IFT-A]-[IFT-A]	Nephronophthisis, NPHP
W150R	W154	[IFT-A]-[IFT-A]	Nephronophthisis, NPHP
K157E	G161	[IFT-A]-[IFT-A]	Bardet-Biedl syndrome, BBS
P209L	P216	[IFT-A]-[IFT-A]	Bardet-Biedl syndrome, BBS
A235P	C242	[IFT-A]-[IFT-A]	Jeune asphyxiating thoracic dystrophy, JATD
M251R	L258	[IFT-A]-[IFT-A]	Nephronophthisis, NPHP
Y255C	Y262	[IFT-A]-[IFT-A]	Bardet-Biedl syndrome, BBS
C299R	S306	[IFT-A]-[IFT-B]	Nephronophthisis, NPHP
R301C	R308	subunit interactions within IFT-A	Jeune asphyxiating thoracic dystrophy, JATD
A327S	F334	[IFT-A]-[IFT-B]	Meckel-Gruber syndrome, MKS
E329V	E336	[IFT-A]-[IFT-B]	Nephronophthisis, NPHP
Y347C	F354	[IFT-A]-[IFT-B]	Meckel-Gruber syndrome, MKS
Y399S	Y406	subunit interactions within IFT-A	Nephronophthisis, NPHP
R411G	D419	subunit interactions within IFT-A	Bardet-Biedl syndrome, BBS
H426D	H434	subunit interactions within IFT-A	Nephronophthisis, NPHP
P466H	G475	subunit interactions within IFT-A	Jeune asphyxiating thoracic dystrophy, JATD
A499T	A508	subunit interactions within IFT-A	Jeune asphyxiating thoracic dystrophy, JATD
C518R/G	V527	subunit interactions within IFT-A	Nephronophthisis, NPHP
H566R	M575	subunit interactions within IFT-A	Nephronophthisis, NPHP
S591N	E600	subunit interactions within IFT-A	Joubert syndrome, JBTS
D755Y	D766	subunit interactions within IFT-A	Jeune asphyxiating thoracic dystrophy, JATD
L795P	L807	subunit interactions within IFT-A	Jeune asphyxiating thoracic dystrophy, JATD
A857T	S877	subunit interactions within IFT-A	Nephronophthisis, NPHP
R867C	K887	subunit interactions within IFT-A	Joubert syndrome, JBTS
Q869R	K889	subunit interactions within IFT-A	Meckel-Gruber syndrome, MKS
L1002V	I1032	subunit interactions within IFT-A	Meckel-Gruber syndrome, MKS
D1041N	D1070	subunit interactions within IFT-A	Meckel-Gruber syndrome, MKS
T1103R	A1122	subunit interactions within IFT-A	Bardet-Biedl syndrome, BBS
Y1167C	K1186	subunit interactions within IFT-A	Nephronophthisis, NPHP
M1186V	R1205	subunit interactions within IFT-A	Joubert syndrome, JBTS
L1202P	L1221	subunit interactions within IFT-A	Jeune asphyxiating thoracic dystrophy, JATD
I1208S	I1227	subunit interactions within IFT-A	Bardet-Biedl syndrome, BBS
I1286T	I1305	subunit interactions within IFT-A	Nephronophthisis, NPHP
D1308G	E1327	subunit interactions within IFT-A	Nephronophthisis, NPHP

## Sheet: IFT121
IFT121
H.sapiens	T.thermophila	Status	Disease
S168R	S168	cargo binding	Cranioectodermal dysplasia, CED
A208P	A215	cargo binding	Nephronophthisis, NPHP
C236Y	V243	cargo binding	Cranioectodermal dysplasia, CED
W261R	W268	cargo binding	Short-rib thoracic dysplasia, SRTD
W311L	W317	cargo binding	Short-rib thoracic dysplasia, SRTD
R472Q	R466	cargo binding	Cranioectodermal dysplasia, CED
R478K	Q472	[IFT-A]-[IFT-A]	Short-rib thoracic dysplasia, SRTD
L531P	F525	[IFT-A]-[IFT-A]	Cranioectodermal dysplasia, CED
E626G	E611	cargo binding	Cranioectodermal dysplasia, CED
D841V	D826	subunit interactions within IFT-A	Cranioectodermal dysplasia, CED
A875T	A860	subunit interactions within IFT-A	Cranioectodermal dysplasia, CED
Y971C	Y956	subunit interactions within IFT-A	Cranioectodermal dysplasia, CED
H1031Y	H1014	subunit interactions within IFT-A	Cranioectodermal dysplasia, CED
Y1068C	Y1051	subunit interactions within IFT-A	Cranioectodermal dysplasia, CED
W1153C	Y1150	subunit interactions within IFT-A	Cranioectodermal dysplasia, CED

## Sheet: IFT122
IFT122
H.sapiens	T.thermophila	Status	Disease
W7C	W7	cargo binding	Cranioectodermal dysplasia, CED
S322F	D277	cargo binding	Cranioectodermal dysplasia, CED
V391L	V357	cargo binding	Cranioectodermal dysplasia, CED
A395V	S361	cargo binding	Cranioectodermal dysplasia, CED
G495R	G460	cargo binding	Cranioectodermal dysplasia, CED
V502G	V467	cargo binding	Cranioectodermal dysplasia, CED
F570C	F535	cargo binding	Cranioectodermal dysplasia, CED
G572V	S537	cargo binding	Cranioectodermal dysplasia, CED
L712P	A677	subunit interactions within IFT-A	Cranioectodermal dysplasia, CED
A1011P	G998	subunit interactions within IFT-A	Beemer-Langer syndrome, BLS

## Sheet: IFT43
IFT43
H.sapiens	T.thermophila	Status	Disease
W174R	W113	subunit interactions within IFT-A	Short-rib thoracic dysplasia, SRTD
