# Supplementary material for: Structural insight into the intraflagellar transport complex IFT-A and its assembly in the anterograde IFT train
Source: Nat Commun. 2023 Mar 17;14:1506. doi: 10.1038/s41467-023-37208-2 (PMC10023715; doi:10.1038/s41467-023-37208-2)
Supplement: Supplementary file 9 — Source Data [file 41467_2023_37208_MOESM9_ESM.xlsx]

## Sheet: Figure 1b
Fig. 1b

## Sheet: Figure 1c
Fig. 1c

## Sheet: Supplementary Fig. 1b
Supplementary Fig. 1b
